# Supplementary material for: Exploiting within‐breed variability in the autochthonous Reggiana breed identified several candidate genes affecting pigmentation‐related traits, stature and udder defects in cattle
Source: Anim Genet. 2021 Jun 28;52(5):579–97. doi: 10.1111/age.13109 (PMC8519023; doi:10.1111/age.13109)
Supplement: Supplementary file 2 — Table S1 SNPs with P < 5.00 × 10−6 in GWASs for the investigated traits and defects in the Reggiana cattle breed. [file AGE-52-579-s002.xls]

## Sheet: Legend
Table S1. Single nucleotide polymorphisms presenting a P < 5.00×10-06 in GWA analyses for the morphological traits and defects in the Reggiana cattle breed. Results are sorted by P of association.
1 Bos taurus chromosome.
2 Identifier of the DNA marker as reported in the SNP panel.
3 Position of the marker, in basepairs, on the B. taurus reference genome (ARS-UCD1.2).
4 Minor allele
5 Major allele
6 Minor allele frequency.
7 Regression coefficient (beta). A positive value indicates that the value of the phenotype increased with the increasing of the number of copies of the minor allele. A negative value indicates that the value of the phenotype decreases with the increasing of the number of copies of the minor allele.
8 Standard error of beta.
9 P at the Wald test (GEMMA).
10 Associated (PBonferroni < 0.05) or Suggestive (P < 5.00×10-06)

## Sheet: Coat colour (red grades)
Approach	Chr1	Marker2	Pos3	Min4	Maj5	MAF6	Beta7	s.e.8	P9	Note10
Continuous variable	13	ARS-BFGL-NGS-27559	57037937	A	G	0.047	0.298105	0.0414992	1.18642e-12	Associated
Continuous variable	13	BovineHD1300016504	56984224	A	G	0.113	0.161866	0.0275036	5.14155e-09	Associated
Continuous variable	13	BovineHD1300016510	57009106	G	A	0.116	0.160377	0.0272959	5.44556e-09	Associated
Continuous variable	13	BovineHD1300016566	57204069	A	G	0.218	0.107478	0.021001	3.59466e-07	Associated
Continuous variable	13	BovineHD1300016549	57143748	A	G	0.212	0.102903	0.0212617	1.46735e-06	Suggestive
Continuous variable	5	MS-rs209627948	48572519	G	A	0.024	0.260778	0.0539601	1.5193e-06	Suggestive
Continuous variable	12	ARS-BFGL-NGS-78831	12109124	G	A	0.104	0.130198	0.0276795	2.84799e-06	Suggestive
Light vs Dark	5	Hapmap40635-BTA-104832	94429148	A	G	0.162	-0.505318	0.103761	2.31754e-06	Suggestive
Light vs Dark	27	BovineHD2700002963	10894549	G	A	0.389	0.364486	0.077259	4.56822e-06	Suggestive
Light vs Normal	5	Hypotrichosis_PMel17_R1	57345303	C	G	0.021	-0.203417	0.0394431	2.9811e-07	Associated
Light vs Normal	5	Hypotrichosis_PMel17_F1	57345305	C	A	0.021	-0.203417	0.0394431	2.9811e-07	Associated
Light vs Normal	5	Hypotrichosis_PMel17_F2	57345305	C	A	0.021	-0.203417	0.0394431	2.9811e-07	Associated
Light vs Normal	7	BTB-01259879	87301452	G	A	0.024	-0.166313	0.0331183	5.98728e-07	Suggestive
Light vs Normal	14	BovineHD1400012703	42801664	A	G	0.021	-0.16287	0.0345459	2.73882e-06	Suggestive
Light vs Normal	29	BovineHD2900009159	30271668	A	C	0.055	-0.103085	0.022406	4.70869e-06	Suggestive
Light vs Normal+Dark	5	Hypotrichosis_PMel17_R1	57345303	C	G	0.021	-0.201813	0.0371494	6.71614e-08	Associated
Light vs Normal+Dark	5	Hypotrichosis_PMel17_F1	57345305	C	A	0.021	-0.201813	0.0371494	6.71614e-08	Associated
Light vs Normal+Dark	5	Hypotrichosis_PMel17_F2	57345305	C	A	0.021	-0.201813	0.0371494	6.71614e-08	Associated
Light vs Normal+Dark	7	BTB-01259879	87301452	G	A	0.024	-0.144466	0.0298007	1.4112e-06	Suggestive
Light vs Normal+Dark	14	BovineHD1400012703	42801664	A	G	0.021	-0.15123	0.0317376	2.11759e-06	Suggestive
Light vs Normal+Dark	29	BovineHD2900009159	30271668	A	C	0.053	-0.0969627	0.0207712	3.37907e-06	Suggestive
Light vs Normal+Dark	9	BovineHD0900022188	78890606	G	A	0.04	-0.113201	0.0246174	4.7053e-06	Suggestive
Light vs Normal+Dark	9	BovineHD0900022207	78990703	C	A	0.04	-0.113201	0.0246174	4.7053e-06	Suggestive
Light+Normal vs Dark	13	ARS-BFGL-NGS-27559	57037937	A	G	0.047	0.257005	0.0317249	1.32216e-15	Associated
Light+Normal vs Dark	13	BovineHD1300016510	57009106	G	A	0.116	0.131011	0.0211381	7.83869e-10	Associated
Light+Normal vs Dark	13	BovineHD1300016504	56984224	A	G	0.113	0.131802	0.0212964	8.28077e-10	Associated
Light+Normal vs Dark	5	MS-rs209627948	48572519	G	A	0.024	0.252031	0.0416395	1.89806e-09	Associated
Light+Normal vs Dark	5	MS-rs482524783	48613842	A	G	0.023	0.239662	0.0426584	2.39371e-08	Associated
Light+Normal vs Dark	11	ARS-BFGL-BAC-14940	66025832	G	A	0.032	0.215998	0.0392728	4.63351e-08	Associated
Light+Normal vs Dark	5	ARS-BFGL-NGS-37845	48402975	G	A	0.023	0.230671	0.042261	5.83042e-08	Associated
Light+Normal vs Dark	13	BovineHD1300001506	5833649	G	A	0.026	0.202816	0.04085	7.85906e-07	Suggestive
Light+Normal vs Dark	18	BTB-01443335	31910454	G	A	0.041	0.17353	0.0359539	1.56747e-06	Suggestive
Light+Normal vs Dark	5	BovineHD0500014087	48677876	A	G	0.064	0.135307	0.0281835	1.77668e-06	Suggestive
Light+Normal vs Dark	5	BovineHD0500014089	48688239	A	G	0.064	0.135307	0.0281835	1.77668e-06	Suggestive
Light+Normal vs Dark	10	BTB-01984646	52103291	G	A	0.025	0.19716	0.0413508	2.08702e-06	Suggestive
Light+Normal vs Dark	10	BTB-00437729	80669626	A	C	0.041	0.156264	0.0332703	2.94536e-06	Suggestive
Light+Normal vs Dark	18	BovineHD1800014524	49028267	G	A	0.027	0.179643	0.0385276	3.46764e-06	Suggestive
Light+Normal vs Dark	10	BovineHD1000023052	80577568	A	G	0.04	0.157757	0.0340581	4.01397e-06	Suggestive
Light+Normal vs Dark	1	BovineHD0100015059	53121061	G	A	0.08	0.118822	0.0256682	4.06823e-06	Suggestive
Normal vs Dark	13	ARS-BFGL-NGS-27559	57037937	A	G	0.049	0.254184	0.0326355	1.51613e-14	Associated
Normal vs Dark	13	BovineHD1300016510	57009106	G	A	0.121	0.133264	0.0219995	1.87379e-09	Associated
Normal vs Dark	13	BovineHD1300016504	56984224	A	G	0.117	0.134198	0.0221669	1.91497e-09	Associated
Normal vs Dark	5	MS-rs209627948	48572519	G	A	0.025	0.250646	0.0429727	7.09774e-09	Associated
Normal vs Dark	5	MS-rs482524783	48613842	A	G	0.024	0.238122	0.044031	7.75853e-08	Associated
Normal vs Dark	11	ARS-BFGL-BAC-14940	66025832	G	A	0.033	0.213223	0.0405775	1.76843e-07	Associated
Normal vs Dark	5	ARS-BFGL-NGS-37845	48402975	G	A	0.024	0.228996	0.0436176	1.81229e-07	Associated
Normal vs Dark	3	BovineHD0300023300	80776610	A	G	0.021	0.234687	0.0480574	1.19089e-06	Suggestive
Normal vs Dark	5	BovineHD0500014087	48677876	A	G	0.066	0.141766	0.0293599	1.56248e-06	Suggestive
Normal vs Dark	5	BovineHD0500014089	48688239	A	G	0.066	0.141766	0.0293599	1.56248e-06	Suggestive
Normal vs Dark	13	BovineHD1300001506	5833649	G	A	0.027	0.201478	0.0423395	2.19902e-06	Suggestive
Normal vs Dark	10	BTB-01984646	52103291	G	A	0.025	0.204822	0.0432275	2.42771e-06	Suggestive
Normal vs Dark	18	BTB-01443335	31910454	G	A	0.041	0.17728	0.0375578	2.64873e-06	Suggestive
Normal vs Dark	1	BovineHD0100015059	53121061	G	A	0.082	0.123342	0.0267682	4.52801e-06	Suggestive

## Sheet: Piebaldism
Approach	Chr1	Marker2	Pos3	Min4	Maj5	MAF6	Beta7	s.e.8	P9	Note10
Coat colour distribution	6	BTA-76626-no-rs	69310878	A	G	0.049	0.130469	0.0202768	1.74622e-10	Associated
Coat colour distribution	6	BovineHD0600019957	70058818	A	G	0.175	0.07536	0.0123913	1.56668e-09	Associated
Coat colour distribution	6	ARS-BFGL-NGS-119539	70831773	G	A	0.058	0.110882	0.0191178	8.34662e-09	Associated
Coat colour distribution	5	BovineHD0500023268	81981184	A	G	0.023	0.141993	0.0272586	2.20826e-07	Associated
Coat colour distribution	16	ARS-BFGL-NGS-6005	1189722	A	G	0.033	0.125951	0.0249198	4.94575e-07	Suggestive
Coat colour distribution	1	BovineHD0100014580	51560711	A	G	0.041	0.108818	0.0215466	5.04538e-07	Suggestive
Coat colour distribution	23	ARS-BFGL-NGS-114432	39476574	A	G	0.026	0.140049	0.0280053	6.50103e-07	Suggestive
Coat colour distribution	2	BovineHD0200015481	54400029	A	G	0.043	0.113748	0.0230498	9.07259e-07	Suggestive
Coat colour distribution	15	BTB-00580106	8736290	A	G	0.021	0.144658	0.0295597	1.1149e-06	Suggestive
Coat colour distribution	18	MC1R373	14705686	I	D	0.056	0.0955553	0.0196249	1.26063e-06	Suggestive
Coat colour distribution	18	MC1R373_3	14705686	C	A	0.056	0.0955553	0.0196249	1.26063e-06	Suggestive
Coat colour distribution	18	MC1R373_4	14705686	C	A	0.056	0.0955553	0.0196249	1.26063e-06	Suggestive
Coat colour distribution	18	MC1R373_2	14705686	I	D	0.056	0.0955181	0.0196242	1.27148e-06	Suggestive
Coat colour distribution	20	BovineHD2000001800	5849741	G	A	0.053	0.0942964	0.0195087	1.50303e-06	Suggestive
Coat colour distribution	20	BovineHD2000001755	5782309	G	A	0.07	0.0838081	0.0173638	1.55547e-06	Suggestive
Coat colour distribution	28	BovineHD2800012724	43854071	G	A	0.026	0.126797	0.0264948	1.90108e-06	Suggestive
Coat colour distribution	13	ARS-BFGL-BAC-11281	2310904	A	G	0.15	0.0623396	0.0130525	1.99314e-06	Suggestive
Coat colour distribution	6	BTB-01211501	61539588	G	A	0.033	0.109692	0.023314	2.8135e-06	Suggestive
Coat colour distribution	20	BovineHD2000014936	54401084	A	G	0.027	0.126441	0.0271015	3.40159e-06	Suggestive
Coat colour distribution	12	BovineHD1200008298	27878924	G	A	0.03	0.116052	0.0249783	3.7312e-06	Suggestive
Coat colour distribution	4	ARS-BFGL-NGS-109511	96914389	C	A	0.037	0.0997563	0.0216247	4.36455e-06	Suggestive

## Sheet: Muzzle colour
Approach	Chr1	Marker2	Pos3	Min4	Maj5	MAF6	Beta7	s.e.8	P9	Note10
Continuous variable	18	MC1R373	14705686	I	D	0.05	0.67584	0.0579479	1.4092e-29	Associated
Continuous variable	18	MC1R373_3	14705686	C	A	0.05	0.67584	0.0579479	1.4092e-29	Associated
Continuous variable	18	MC1R373_4	14705686	C	A	0.05	0.67584	0.0579479	1.4092e-29	Associated
Continuous variable	18	MC1R373_2	14705686	I	D	0.05	0.67542	0.0579476	1.5179e-29	Associated
Continuous variable	18	ARS-BFGL-NGS-62316	11637587	G	A	0.037	0.384296	0.0720513	1.18793e-07	Associated
Continuous variable	12	ARS-BFGL-NGS-74771	81248933	G	A	0.033	0.364784	0.0717949	4.47293e-07	Suggestive
Continuous variable	20	BovineHD2000005251	17399506	G	A	0.146	0.192751	0.0389186	8.57615e-07	Suggestive
Continuous variable	18	ARS-BFGL-NGS-78423	11582091	A	G	0.028	0.394049	0.0839016	3.01106e-06	Suggestive
Gray vs Black	18	MC1R373	14705686	I	D	0.127	-0.531615	0.0499844	1.14821e-21	Associated
Gray vs Black	18	MC1R373_2	14705686	I	D	0.127	-0.531615	0.0499844	1.14821e-21	Associated
Gray vs Black	18	MC1R373_3	14705686	C	A	0.127	-0.531615	0.0499844	1.14821e-21	Associated
Gray vs Black	18	MC1R373_4	14705686	C	A	0.127	-0.531615	0.0499844	1.14821e-21	Associated
Gray vs Black	18	BovineHD1800002320	6680701	A	G	0.094	-0.373665	0.0656975	3.98042e-08	Associated
Gray vs Black	18	BovineHD1800004561	13862514	A	G	0.177	-0.264754	0.0515566	6.09714e-07	Suggestive
Gray vs Black	24	Hapmap38685-BTA-58652	56161438	C	A	0.164	-0.286047	0.0564413	8.38038e-07	Suggestive
Gray vs Black	18	ARS-BFGL-NGS-62316	11637587	G	A	0.072	-0.405932	0.0810417	1.10597e-06	Suggestive
Gray vs Black	14	Hapmap60993-rs29025756	15423896	A	C	0.07	-0.360922	0.0764479	4.12408e-06	Suggestive
Pink vs Black	18	MC1R373	14705686	I	D	0.053	0.405664	0.025149	3.18306e-51	Associated
Pink vs Black	18	MC1R373_3	14705686	C	A	0.053	0.405664	0.025149	3.18306e-51	Associated
Pink vs Black	18	MC1R373_4	14705686	C	A	0.053	0.405664	0.025149	3.18306e-51	Associated
Pink vs Black	18	MC1R373_2	14705686	I	D	0.053	0.405572	0.025154	3.46496e-51	Associated
Pink vs Black	18	ARS-BFGL-NGS-62316	11637587	G	A	0.039	0.221579	0.0347609	3.02018e-10	Associated
Pink vs Black	18	BovineHD1800002320	6680701	A	G	0.074	0.147939	0.0257672	1.30992e-08	Associated
Pink vs Black	18	ARS-BFGL-NGS-78423	11582091	A	G	0.029	0.229423	0.0409614	2.88473e-08	Associated
Pink vs Black	20	BovineHD2000005251	17399506	G	A	0.142	0.105261	0.0192965	6.43905e-08	Associated
Pink vs Black	20	ARS-BFGL-NGS-93618	67654736	A	G	0.043	0.17417	0.032368	9.60397e-08	Associated
Pink vs Black	18	BovineHD1800004561	13862514	A	G	0.16	0.0978811	0.0185826	1.75776e-07	Associated
Pink vs Black	5	BovineHD0500021691	75683960	G	A	0.028	0.200258	0.0388027	3.06513e-07	Associated
Pink vs Black	18	BovineHD1800002325	6714498	G	A	0.071	0.132793	0.025802	3.30108e-07	Associated
Pink vs Black	18	BovineHD4100013431	9393342	A	G	0.046	0.157616	0.0314994	6.84202e-07	Suggestive
Pink vs Black	18	ARS-BFGL-NGS-23632	13929188	A	G	0.042	0.168934	0.034197	9.41827e-07	Suggestive
Pink vs Black	18	BovineHD1800005492	17611480	A	G	0.262	0.0731266	0.0148254	9.77789e-07	Suggestive
Pink vs Black	12	ARS-BFGL-NGS-74771	81248933	G	A	0.03	0.175855	0.0366328	1.87203e-06	Suggestive
Pink vs Black	18	BovineHD1800003490	9816530	G	A	0.045	0.145548	0.0307985	2.68405e-06	Suggestive
Pink vs Black	3	ARS-BFGL-NGS-104832	115783015	A	G	0.041	0.150774	0.0321224	3.12937e-06	Suggestive
Pink vs Black	2	BovineHD0200001215	4417762	G	A	0.022	0.197552	0.0426772	4.25232e-06	Suggestive
Pink vs Black	16	ARS-BFGL-NGS-112337	3428776	G	A	0.067	0.11729	0.0254242	4.57744e-06	Suggestive
Pink vs Gray	3	ARS-BFGL-NGS-38423	12671675	A	G	0.444	0.0954021	0.0186825	3.96724e-07	Associated
Pink vs Gray	3	Hapmap54955-rs29010328	25013373	G	A	0.301	0.100695	0.0200902	6.42268e-07	Suggestive
Pink vs Gray	5	BovineHD0500007614	25905905	A	G	0.137	0.12479	0.0260768	1.97806e-06	Suggestive
Pink vs Gray+Black	18	MC1R373	14705686	I	D	0.05	0.309297	0.0443038	5.29339e-12	Associated
Pink vs Gray+Black	18	MC1R373_3	14705686	C	A	0.05	0.309297	0.0443038	5.29339e-12	Associated
Pink vs Gray+Black	18	MC1R373_4	14705686	C	A	0.05	0.309297	0.0443038	5.29339e-12	Associated
Pink vs Gray+Black	18	MC1R373_2	14705686	I	D	0.05	0.308945	0.0443024	5.57812e-12	Associated
Pink vs Gray+Black	3	ARS-BFGL-NGS-38423	12671675	A	G	0.449	0.0953737	0.020122	2.44615e-06	Suggestive
Pink+Gray vs Black	18	MC1R373	14705686	I	D	0.05	0.367619	0.0225013	2.03066e-53	Associated
Pink+Gray vs Black	18	MC1R373_3	14705686	C	A	0.05	0.367619	0.0225013	2.03066e-53	Associated
Pink+Gray vs Black	18	MC1R373_4	14705686	C	A	0.05	0.367619	0.0225013	2.03066e-53	Associated
Pink+Gray vs Black	18	MC1R373_2	14705686	I	D	0.05	0.367563	0.0225039	2.1489e-53	Associated
Pink+Gray vs Black	18	ARS-BFGL-NGS-62316	11637587	G	A	0.037	0.207536	0.030297	1.28114e-11	Associated
Pink+Gray vs Black	18	BovineHD1800002320	6680701	A	G	0.068	0.148367	0.0226427	8.99847e-11	Associated
Pink+Gray vs Black	18	ARS-BFGL-NGS-78423	11582091	A	G	0.028	0.208434	0.03551	5.91535e-09	Associated
Pink+Gray vs Black	18	BovineHD1800004561	13862514	A	G	0.152	0.0938055	0.0162329	1.00209e-08	Associated
Pink+Gray vs Black	18	BovineHD1800002325	6714498	G	A	0.068	0.126504	0.0227024	3.2246e-08	Associated
Pink+Gray vs Black	18	ARS-BFGL-NGS-23632	13929188	A	G	0.041	0.157158	0.0293519	1.06343e-07	Associated
Pink+Gray vs Black	20	BovineHD2000005251	17399506	G	A	0.146	0.0858024	0.0164803	2.33288e-07	Associated
Pink+Gray vs Black	18	BovineHD4100013431	9393342	A	G	0.043	0.14323	0.0276103	2.57445e-07	Associated
Pink+Gray vs Black	18	BovineHD1800005492	17611480	A	G	0.264	0.0663024	0.0128103	2.7388e-07	Associated
Pink+Gray vs Black	5	BovineHD0500021691	75683960	G	A	0.029	0.169841	0.0334167	4.43619e-07	Suggestive
Pink+Gray vs Black	20	ARS-BFGL-NGS-93618	67654736	A	G	0.045	0.136461	0.0270584	5.4252e-07	Suggestive
Pink+Gray vs Black	18	BovineHD1800003490	9816530	G	A	0.044	0.133957	0.0272307	1.01325e-06	Suggestive
Pink+Gray vs Black	14	Hapmap60993-rs29025756	15423896	A	C	0.046	0.128791	0.0264356	1.28274e-06	Suggestive
Pink+Gray vs Black	18	BovineHD1800007911	25653647	A	G	0.166	0.074072	0.0154507	1.8795e-06	Suggestive
Pink+Gray vs Black	16	ARS-BFGL-NGS-112337	3428776	G	A	0.066	0.101871	0.0221656	4.85336e-06	Suggestive

## Sheet: Stature
Approach	Chr1	Marker2	Pos3	Min4	Maj5	MAF6	Beta7	s.e.8	P9	Note10
Stature	6	BovineHD0600010697	37211057	A	G	0.137	-2.00114	0.260391	3.08807e-14	Associated
Stature	6	BovineHD0600010698	37214068	A	G	0.137	-2.00114	0.260391	3.08807e-14	Associated
Stature	6	BovineHD0600010701	37221776	A	G	0.137	-2.00114	0.260391	3.08807e-14	Associated
Stature	6	BovineHD0600010704	37232142	A	G	0.123	-1.97362	0.275661	1.38092e-12	Associated
Stature	6	6_38668893	37234954	A	G	0.123	-1.97362	0.275661	1.38092e-12	Associated
Stature	6	BovineHD0600010705	37234954	A	G	0.123	-1.97362	0.275661	1.38092e-12	Associated
Stature	6	BovineHD0600010665	37138139	G	A	0.136	-1.7788	0.262681	1.95774e-11	Associated
Stature	6	BovineHD0600010675	37159718	A	C	0.131	-1.72536	0.265966	1.25983e-10	Associated
Stature	6	BovineHD0600010685	37182427	A	G	0.131	-1.72043	0.265951	1.41554e-10	Associated
Stature	6	BovineHD0600010666	37140287	G	A	0.131	-1.71422	0.26597	1.64819e-10	Associated
Stature	6	BovineHD0600010667	37145522	G	A	0.131	-1.71422	0.26597	1.64819e-10	Associated
Stature	6	BovineHD0600010668	37147544	A	C	0.131	-1.71422	0.26597	1.64819e-10	Associated
Stature	6	BovineHD0600010669	37149945	G	A	0.131	-1.71422	0.26597	1.64819e-10	Associated
Stature	6	BovineHD0600010670	37150579	G	A	0.131	-1.71422	0.26597	1.64819e-10	Associated
Stature	6	BovineHD0600010671	37153831	A	G	0.131	-1.71422	0.26597	1.64819e-10	Associated
Stature	6	BovineHD0600010672	37155597	A	G	0.131	-1.71422	0.26597	1.64819e-10	Associated
Stature	6	BovineHD0600010673	37156677	G	A	0.131	-1.71422	0.26597	1.64819e-10	Associated
Stature	6	BovineHD0600010674	37158384	A	G	0.131	-1.71422	0.26597	1.64819e-10	Associated
Stature	6	BovineHD0600010676	37161408	G	A	0.131	-1.71422	0.26597	1.64819e-10	Associated
Stature	6	BovineHD0600010677	37163934	A	G	0.131	-1.71422	0.26597	1.64819e-10	Associated
Stature	6	MS-rs110839532	37165831	A	C	0.131	-1.71422	0.26597	1.64819e-10	Associated
Stature	6	MS-rs109241256	37166028	A	G	0.131	-1.71422	0.26597	1.64819e-10	Associated
Stature	6	MS-rs41255599	37166157	A	G	0.131	-1.71422	0.26597	1.64819e-10	Associated
Stature	6	BovineHD0600010678	37168914	A	C	0.131	-1.71422	0.26597	1.64819e-10	Associated
Stature	6	BovineHD0600010679	37172063	G	A	0.131	-1.71422	0.26597	1.64819e-10	Associated
Stature	6	BovineHD0600010680	37174847	A	G	0.131	-1.71422	0.26597	1.64819e-10	Associated
Stature	6	BovineHD0600010683	37178722	A	G	0.131	-1.71422	0.26597	1.64819e-10	Associated
Stature	6	BovineHD0600010684	37180966	A	G	0.131	-1.71422	0.26597	1.64819e-10	Associated
Stature	6	BovineHD0600010686	37184577	C	A	0.131	-1.71422	0.26597	1.64819e-10	Associated
Stature	6	MS-rs43702361	37165836	G	A	0.131	-1.70788	0.265938	1.90898e-10	Associated
Stature	6	BovineHD4100004637	38107020	C	A	0.034	-2.388	0.429338	3.26127e-08	Associated
Stature	6	BovineHD4100004616	37920305	G	A	0.103	-1.59482	0.289902	4.57543e-08	Associated
Stature	6	BovineHD0600010798	37776670	G	A	0.062	-1.91287	0.353101	7.2572e-08	Associated
Stature	6	BovineHD0600010711	37245497	G	A	0.094	-1.64921	0.30483	7.54264e-08	Associated
Stature	6	BovineHD0600010713	37252978	G	A	0.203	-1.25882	0.233034	7.89601e-08	Associated
Stature	6	BovineHD0600010716	37270930	C	A	0.209	-1.23594	0.231336	1.08877e-07	Associated
Stature	6	BovineHD0600010761	37483537	A	C	0.084	-1.72735	0.328869	1.7647e-07	Associated
Stature	6	BovineHD0600034280	37497517	A	G	0.084	-1.72735	0.328869	1.7647e-07	Associated
Stature	6	BovineHD0600010766	37528626	A	C	0.084	-1.72735	0.328869	1.7647e-07	Associated
Stature	6	BovineHD0600010767	37533790	G	A	0.084	-1.72735	0.328869	1.7647e-07	Associated
Stature	6	BovineHD0600010769	37540368	G	A	0.084	-1.72735	0.328869	1.7647e-07	Associated
Stature	6	BovineHD0600010770	37546311	C	A	0.084	-1.72735	0.328869	1.7647e-07	Associated
Stature	6	BovineHD0600010771	37550562	A	G	0.084	-1.72735	0.328869	1.7647e-07	Associated
Stature	6	BovineHD0600010760	37466356	G	A	0.084	-1.72473	0.328915	1.84809e-07	Associated
Stature	6	BovineHD4100004621	37931903	A	G	0.102	-1.51655	0.289619	1.92128e-07	Associated
Stature	6	Hapmap33170-BTC-071249	37933250	A	G	0.102	-1.51655	0.289619	1.92128e-07	Associated
Stature	6	BovineHD0600010828	37953254	A	G	0.102	-1.51655	0.289619	1.92128e-07	Associated
Stature	6	BovineHD0600010699	37218423	A	C	0.109	-1.43897	0.275995	2.1657e-07	Associated
Stature	6	BovineHD0600010700	37219372	A	C	0.109	-1.43897	0.275995	2.1657e-07	Associated
Stature	6	Hapmap26308-BTC-057761	37142174	G	A	0.261	-1.07709	0.206863	2.24663e-07	Associated
Stature	6	BovineHD0600010718	37277931	G	A	0.077	-1.67619	0.324157	2.7125e-07	Associated
Stature	6	BovineHD0600010833	37972173	G	A	0.104	-1.47868	0.286503	2.85512e-07	Associated
Stature	6	BovineHD0600010834	37973508	G	A	0.104	-1.47868	0.286503	2.85512e-07	Associated
Stature	6	BovineHD0600010692	37195504	A	C	0.171	-1.24833	0.242428	3.03731e-07	Associated
Stature	6	BovineHD0600010693	37196103	A	G	0.171	-1.24833	0.242428	3.03731e-07	Associated
Stature	6	BovineHD0600010799	37777797	A	C	0.102	-1.43562	0.285278	5.5572e-07	Suggestive
Stature	6	BovineHD4100004496	36132072	A	C	0.114	-1.36445	0.271247	5.61666e-07	Suggestive
Stature	6	BovineHD4100004753	39900932	A	C	0.122	-1.31499	0.26198	5.9365e-07	Suggestive
Stature	6	BovineHD0600010772	37557764	A	G	0.074	-1.75724	0.350889	6.29397e-07	Suggestive
Stature	6	BovineHD0600010774	37573159	C	A	0.074	-1.75724	0.350889	6.29397e-07	Suggestive
Stature	6	BovineHD0600010775	37579521	A	G	0.074	-1.75724	0.350889	6.29397e-07	Suggestive
Stature	6	Hapmap24292-BTC-070983	38116481	A	C	0.038	-2.05901	0.411979	6.62602e-07	Suggestive
Stature	6	BovineHD4100004684	38400569	A	G	0.084	-1.61929	0.325396	7.38898e-07	Suggestive
Stature	6	BovineHD0600011207	39877393	G	A	0.121	-1.30431	0.262471	7.65525e-07	Suggestive
Stature	6	BovineHD0600010827	37934272	A	G	0.225	-1.10209	0.223508	9.2938e-07	Suggestive
Stature	6	BovineHD0600010652	37049538	G	A	0.17	-1.18234	0.241837	1.14598e-06	Suggestive
Stature	6	BovineHD0600010780	37620283	C	A	0.073	-1.71425	0.352064	1.26497e-06	Suggestive
Stature	6	BovineHD0600010781	37624676	G	A	0.073	-1.71425	0.352064	1.26497e-06	Suggestive
Stature	6	ARS-BFGL-NGS-2946	37634657	A	G	0.073	-1.71425	0.352064	1.26497e-06	Suggestive
Stature	6	Hapmap33628-BTC-041023	37505093	A	G	0.206	-1.11373	0.23019	1.47358e-06	Suggestive
Stature	6	BovineHD4100004586	37521235	A	C	0.206	-1.1106	0.230231	1.58245e-06	Suggestive
Stature	6	BovineHD4100004638	38114717	C	A	0.036	-2.02127	0.419604	1.63587e-06	Suggestive
Stature	6	BovineHD0600010856	38066094	G	A	0.036	-2.06445	0.431936	1.96665e-06	Suggestive
Stature	6	BovineHD0600010923	38420494	C	A	0.084	-1.55319	0.327561	2.36433e-06	Suggestive
Stature	6	BovineHD0600010784	37652729	A	G	0.204	-1.103	0.234814	2.92864e-06	Suggestive
Stature	6	Hapmap40585-BTA-75775	33530543	A	G	0.09	-1.45193	0.312205	3.66345e-06	Suggestive
Stature	6	BovineHD0600010689	37191966	A	G	0.144	-1.18299	0.255941	4.19447e-06	Suggestive
Stature	14	BovineHD1400007268	23379474	G	A	0.185	-1.03945	0.225708	4.542e-06	Suggestive
Stature	6	BovineHD0600010717	37273774	G	A	0.075	-1.59683	0.347838	4.86476e-06	Suggestive
Stature	6	BovineHD0600010708	37243159	A	G	0.096	-1.36041	0.296439	4.90114e-06	Suggestive
Stature	6	BovineHD0600010709	37243677	G	A	0.096	-1.36041	0.296439	4.90114e-06	Suggestive

## Sheet: Supernumerary teats
Approach	Chr1	Marker2	Pos3	Min4	Maj5	MAF6	Beta7	s.e.8	P9	Note10
No. of supernumerary teats	10	BovineHD1000000240	894156	G	A	0.144	0.246259	0.0462908	1.25623e-07	Associated
No. of supernumerary teats	17	BovineHD1700017901	60441944	A	C	0.407	0.166733	0.0336348	8.26988e-07	Suggestive
Presence/absence of supernumerary teats	10	BovineHD1000000240	894156	G	A	0.144	0.140585	0.0300928	3.35303e-06	Suggestive

## Sheet: Teat length
Approach	Chr1	Marker2	Pos3	Min4	Maj5	MAF6	Beta7	s.e.8	P9	Note10
Teat length	8	BovineHD0800032684	107025925	A	G	0.148	0.373274	0.0733834	4.20085e-07	Suggestive
Teat length	8	ARS-BFGL-NGS-101011	109282186	G	A	0.055	0.528684	0.10793	1.09243e-06	Suggestive
