# Supplementary material for: Exploiting within‐breed variability in the autochthonous Reggiana breed identified several candidate genes affecting pigmentation‐related traits, stature and udder defects in cattle
Source: Anim Genet. 2021 Jun 28;52(5):579–97. doi: 10.1111/age.13109 (PMC8519023; doi:10.1111/age.13109)
Supplement: Supplementary file 3 — Table S2 Haplotypes with P < 5.00 × 10−6 in GWASs for the investigated traits and defects in the Reggiana cattle breed. [file AGE-52-579-s003.xls]

## Sheet: Legend
Table S2. Haplotypes presenting a P < 5.00×10-06 in GWA analyses for the morphological traits and defects in the Reggiana cattle breed. Results are sorted by P of association.
1 Bos taurus chromosome.
2 Identifier of the haplotype
3 Position (centered) of the haplotype, in basepairs, on the B. taurus reference genome (ARS-UCD1.2).
4 Minor allele (H = haplotype allele and N = NULL = all other N alleles)
5 Major allele (H = haplotype allele and N = NULL = all other N alleles)
6 Minor allele frequency.
7 Regression coefficient (beta). A positive value indicates that the value of the phenotype increased with the increasing of the number of copies of the minor allele. A negative value indicates that the value of the phenotype decreases with the increasing of the number of copies of the minor allele.
8 Standard error of beta.
9 P at the Wald test (GEMMA).
10 Associated (PBonferroni < 0.05) or Suggestive (P < 5.00×10-06)

## Sheet: Coat colour (red grades)
Approach	Chr1	Marker2	Pos3	Min4	Maj5	MAF6	Beta7	s.e.8	P9	Note10
Continuous variable	13	CHR13_B1141_57000001_57100001_GAAAGCA	57050001	H	N	0.045	0.300881	0.0420242	1.40072e-12	Associated
Continuous variable	13	CHR13_B1140_56950001_57050001_GAGAAA	57000001	H	N	0.044	0.298483	0.0422741	2.78911e-12	Associated
Continuous variable	13	CHR13_B1145_57200001_57300001_AG	57250001	H	N	0.039	0.263229	0.0445393	4.44396e-09	Associated
Continuous variable	13	CHR13_B1074_53650001_53750001_GGGAA	53700001	H	N	0.024	0.311518	0.0547867	1.62943e-08	Associated
Continuous variable	13	CHR13_B1144_57150001_57250001_AGAG	57200001	H	N	0.033	0.269654	0.0483864	3.08661e-08	Associated
Continuous variable	13	CHR13_B1075_53700001_53800001_GAAAG	53750001	H	N	0.021	0.347312	0.0632699	4.91196e-08	Associated
Continuous variable	13	CHR13_B775_38700001_38800001_AGGAAA	38750001	H	N	0.027	0.28782	0.0555014	2.51977e-07	Suggestive
Continuous variable	29	CHR29_B908_45350001_45450001_GAGAG	45400001	H	N	0.028	0.262309	0.0507613	2.7737e-07	Suggestive
Continuous variable	5	CHR5_B795_39700001_39800001_AAAG	39750001	H	N	0.021	0.29167	0.0574181	4.37461e-07	Suggestive
Continuous variable	3	CHR3_B1626_81250001_81350001_AAAAACAG	81300001	H	N	0.024	0.253666	0.0501568	4.90574e-07	Suggestive
Continuous variable	13	CHR13_B1229_61400001_61500001_AG	61450001	H	N	0.032	0.250287	0.0506424	8.81024e-07	Suggestive
Continuous variable	13	CHR13_B1142_57050001_57150001_GCACA	57100001	H	N	0.21	0.104722	0.0214308	1.16417e-06	Suggestive
Continuous variable	13	CHR13_B1143_57100001_57200001_CAAG	57150001	H	N	0.212	0.103819	0.0212941	1.22999e-06	Suggestive
Continuous variable	10	CHR10_B1122_56050001_56150001_GAAGA	56100001	H	N	0.039	0.213774	0.0439871	1.32863e-06	Suggestive
Continuous variable	11	CHR11_B1330_66450001_66550001_ACA	66500001	H	N	0.029	0.238543	0.0491422	1.36731e-06	Suggestive
Continuous variable	5	CHR5_B870_43450001_43550001_GCCGGG	43500001	H	N	0.03	0.245402	0.0506657	1.44064e-06	Suggestive
Continuous variable	10	CHR10_B1088_54350001_54450001_AGAAG	54400001	H	N	0.08	0.155698	0.0323331	1.65469e-06	Suggestive
Continuous variable	26	CHR26_B193_9600001_9700001_GGCAG	9650001	H	N	0.054	0.177467	0.0369264	1.73342e-06	Suggestive
Continuous variable	12	CHR12_B242_12050001_12150001_AACGCGA	12100001	H	N	0.04	0.204845	0.0428444	1.95754e-06	Suggestive
Continuous variable	18	CHR18_B343_17100001_17200001_GAGCAG	17150001	H	N	0.048	0.191045	0.0399784	1.98082e-06	Suggestive
Continuous variable	18	CHR18_B311_15500001_15600001_AGAGA	15550001	H	N	0.023	0.261306	0.0561323	3.59444e-06	Suggestive
Continuous variable	28	CHR28_B255_12700001_12800001_AGAGAT	12750001	H	N	0.036	0.207762	0.0448188	3.94555e-06	Suggestive
Continuous variable	5	CHR5_B972_48550001_48650001_AGAGGGGAAAAGAGGCAGGAACGG	48600001	H	N	0.023	0.253904	0.055014	4.34491e-06	Suggestive
Continuous variable	5	CHR5_B973_48600001_48700001_AGAGGCAGGAACGGACGGAAAGG	48650001	H	N	0.023	0.253904	0.055014	4.34491e-06	Suggestive
Continuous variable	18	CHR18_B344_17150001_17250001_GCAGGG	17200001	H	N	0.047	0.188752	0.0409802	4.54072e-06	Suggestive
Continuous variable	12	CHR12_B1116_55750001_55850001_AGCG	55800001	H	N	0.35	0.0859688	0.0187019	4.74085e-06	Suggestive
Light vs Normal	7	CHR7_B1730_86450001_86550001_GAG	86500001	H	N	0.047	-0.144153	0.0239779	2.50609e-09	Associated
Light vs Normal	5	CHR5_B1202_60050001_60150001_GGAA	60100001	H	N	0.021	-0.202101	0.0339633	3.60877e-09	Associated
Light vs Normal	7	CHR7_B1693_84600001_84700001_GGGAAAG	84650001	H	N	0.021	-0.210476	0.0353868	3.66746e-09	Associated
Light vs Normal	7	CHR7_B1823_91100001_91200001_GAAGGGCAAGGAAACGGGAAAGGAAAC	91150001	H	N	0.021	-0.198742	0.0338897	5.98987e-09	Associated
Light vs Normal	14	CHR14_B693_34600001_34700001_CGG	34650001	H	N	0.031	-0.165074	0.0284969	9.08287e-09	Associated
Light vs Normal	7	CHR7_B1801_90000001_90100001_AA	90050001	H	N	0.055	-0.128944	0.0223902	1.10308e-08	Associated
Light vs Normal	7	CHR7_B1750_87450001_87550001_AGAA	87500001	H	N	0.037	-0.152075	0.0264567	1.17443e-08	Associated
Light vs Normal	18	CHR18_B1119_55900001_56000001_GGAG	55950001	H	N	0.093	-0.0975688	0.0170568	1.37714e-08	Associated
Light vs Normal	7	CHR7_B1802_90050001_90150001_AAAC	90100001	H	N	0.052	-0.130436	0.0231323	2.18738e-08	Associated
Light vs Normal	7	CHR7_B1826_91250001_91350001_AAACAGGGAA	91300001	H	N	0.031	-0.161802	0.0290981	3.38943e-08	Associated
Light vs Normal	14	CHR14_B711_35500001_35600001_AAAGAG	35550001	H	N	0.112	-0.0953782	0.0173346	4.68503e-08	Associated
Light vs Normal	7	CHR7_B1818_90850001_90950001_GCACAGAAAGAGA	90900001	H	N	0.021	-0.190939	0.0350627	6.39184e-08	Associated
Light vs Normal	21	CHR21_B1190_59450001_59550001_AGGC	59500001	H	N	0.023	-0.183147	0.034066	9.32203e-08	Associated
Light vs Normal	13	CHR13_B1241_62000001_62100001_GAAGG	62050001	H	N	0.032	-0.158816	0.0296589	1.04682e-07	Associated
Light vs Normal	9	CHR9_B1049_52400001_52500001_GAGG	52450001	H	N	0.077	-0.102803	0.019379	1.36808e-07	Suggestive
Light vs Normal	14	CHR14_B721_36000001_36100001_ACGCGC	36050001	H	N	0.109	-0.0911231	0.0172313	1.49477e-07	Suggestive
Light vs Normal	21	CHR21_B1191_59500001_59600001_GGCAGAA	59550001	H	N	0.026	-0.16667	0.0319624	2.2079e-07	Suggestive
Light vs Normal	14	CHR14_B669_33400001_33500001_AACGAG	33450001	H	N	0.036	-0.140239	0.0269195	2.26639e-07	Suggestive
Light vs Normal	5	CHR5_B1146_57250001_57350001_AGCG	57300001	H	N	0.021	-0.204149	0.0394189	2.66128e-07	Suggestive
Light vs Normal	5	CHR5_B1147_57300001_57400001_GCGC	57350001	H	N	0.021	-0.204149	0.0394189	2.66128e-07	Suggestive
Light vs Normal	7	CHR7_B1690_84450001_84550001_GAAAGA	84500001	H	N	0.022	-0.175541	0.0341895	3.35726e-07	Suggestive
Light vs Normal	7	CHR7_B1819_90900001_91000001_GAGAGAGCGACAAGGAA	90950001	H	N	0.023	-0.172007	0.0336168	3.67903e-07	Suggestive
Light vs Normal	7	CHR7_B1820_90950001_91050001_GAGCGACAAGGAAAGGCGG	91000001	H	N	0.023	-0.172007	0.0336168	3.67903e-07	Suggestive
Light vs Normal	21	CHR21_B1174_58650001_58750001_AGAGGA	58700001	H	N	0.021	-0.17995	0.035545	4.86062e-07	Suggestive
Light vs Normal	7	CHR7_B1692_84550001_84650001_AAGGGA	84600001	H	N	0.022	-0.178157	0.0352144	4.94583e-07	Suggestive
Light vs Normal	21	CHR21_B1178_58850001_58950001_AGAGA	58900001	H	N	0.021	-0.179101	0.035583	5.64488e-07	Suggestive
Light vs Normal	14	CHR14_B833_41600001_41700001_GAGG	41650001	H	N	0.054	-0.115749	0.0229989	5.66075e-07	Suggestive
Light vs Normal	14	CHR14_B682_34050001_34150001_AA	34100001	H	N	0.065	-0.104634	0.0208227	5.89064e-07	Suggestive
Light vs Normal	14	CHR14_B683_34100001_34200001_AAA	34150001	H	N	0.065	-0.104634	0.0208227	5.89064e-07	Suggestive
Light vs Normal	7	CHR7_B1753_87600001_87700001_AGGAAAAG	87650001	H	N	0.028	-0.151072	0.0301274	6.21452e-07	Suggestive
Light vs Normal	14	CHR14_B668_33350001_33450001_GAAAAC	33400001	H	N	0.039	-0.130771	0.0262629	7.42594e-07	Suggestive
Light vs Normal	21	CHR21_B1154_57650001_57750001_AGGGAAG	57700001	H	N	0.024	-0.166718	0.0335191	7.63504e-07	Suggestive
Light vs Normal	21	CHR21_B1172_58550001_58650001_AAGGAG	58600001	H	N	0.024	-0.163309	0.0328384	7.66168e-07	Suggestive
Light vs Normal	7	CHR7_B1754_87650001_87750001_AAAAGCGA	87700001	H	N	0.033	-0.139615	0.0280984	7.83062e-07	Suggestive
Light vs Normal	21	CHR21_B1360_67950001_68050001_GCGGCGGG	68000001	H	N	0.022	-0.177044	0.0358904	9.37764e-07	Suggestive
Light vs Normal	21	CHR21_B1377_68800001_68900001_GGCAAG	68850001	H	N	0.022	-0.172854	0.0353005	1.12387e-06	Suggestive
Light vs Normal	13	CHR13_B1242_62050001_62150001_AGGGAA	62100001	H	N	0.032	-0.144157	0.0297678	1.46779e-06	Suggestive
Light vs Normal	7	CHR7_B1765_88200001_88300001_AAGAGAAA	88250001	H	N	0.025	-0.156635	0.0324031	1.53252e-06	Suggestive
Light vs Normal	21	CHR21_B1276_63750001_63850001_GCGAAGAG	63800001	H	N	0.022	-0.167836	0.0347844	1.60105e-06	Suggestive
Light vs Normal	14	CHR14_B778_38850001_38950001_GACA	38900001	H	N	0.03	-0.140698	0.0292151	1.67449e-06	Suggestive
Light vs Normal	7	CHR7_B1804_90150001_90250001_AACG	90200001	H	N	0.027	-0.147772	0.0308966	1.96863e-06	Suggestive
Light vs Normal	7	CHR7_B1732_86550001_86650001_AAAGAAA	86600001	H	N	0.059	-0.102742	0.0215073	2.02441e-06	Suggestive
Light vs Normal	7	CHR7_B1703_85100001_85200001_GAAGA	85150001	H	N	0.029	-0.143824	0.0302626	2.28062e-06	Suggestive
Light vs Normal	14	CHR14_B851_42500001_42600001_AGAA	42550001	H	N	0.021	-0.163554	0.0345039	2.42143e-06	Suggestive
Light vs Normal	14	CHR14_B856_42750001_42850001_GGAAAAG	42800001	H	N	0.021	-0.163554	0.0345039	2.42143e-06	Suggestive
Light vs Normal	14	CHR14_B857_42800001_42900001_AAAAGCA	42850001	H	N	0.021	-0.163554	0.0345039	2.42143e-06	Suggestive
Light vs Normal	14	CHR14_B826_41250001_41350001_GAGGGAAG	41300001	H	N	0.024	-0.154497	0.0326418	2.50527e-06	Suggestive
Light vs Normal	9	CHR9_B1078_53850001_53950001_AAGAGG	53900001	H	N	0.036	-0.1302	0.0276032	2.70936e-06	Suggestive
Light vs Normal	9	CHR9_B1079_53900001_54000001_AGAGGA	53950001	H	N	0.036	-0.1302	0.0276032	2.70936e-06	Suggestive
Light vs Normal	9	CHR9_B1087_54300001_54400001_AGAAC	54350001	H	N	0.036	-0.1302	0.0276032	2.70936e-06	Suggestive
Light vs Normal	19	CHR19_B1081_54000001_54100001_CGGAAGA	54050001	H	N	0.021	-0.169607	0.0360462	2.8646e-06	Suggestive
Light vs Normal	19	CHR19_B1068_53350001_53450001_GAA	53400001	H	N	0.039	-0.123626	0.026472	3.39032e-06	Suggestive
Light vs Normal	7	CHR7_B1792_89550001_89650001_AGACAA	89600001	H	N	0.029	-0.141787	0.0304345	3.57833e-06	Suggestive
Light vs Normal	13	CHR13_B1541_77000001_77100001_GGCAG	77050001	N	H	0.5	0.0481379	0.0103651	3.83386e-06	Suggestive
Light vs Normal	14	CHR14_B832_41550001_41650001_GAGAG	41600001	H	N	0.066	-0.0970908	0.0209595	4.05738e-06	Suggestive
Light vs Normal	9	CHR9_B1052_52550001_52650001_GGGCAAAA	52600001	H	N	0.045	-0.113908	0.0245941	4.0722e-06	Suggestive
Light vs Normal	21	CHR21_B1171_58500001_58600001_AAAAG	58550001	H	N	0.024	-0.155194	0.0335101	4.07748e-06	Suggestive
Light vs Normal	14	CHR14_B859_42900001_43000001_GAGAG	42950001	H	N	0.022	-0.157449	0.0341987	4.63913e-06	Suggestive
Light vs Normal	2	CHR2_B2224_111150001_111250001_AGGGAA	111200001	H	N	0.048	-0.111715	0.0242711	4.66379e-06	Suggestive
Light vs Normal+Dark	7	CHR7_B1730_86450001_86550001_GAG	86500001	H	N	0.043	-0.146307	0.0226419	1.49748e-10	Associated
Light vs Normal+Dark	5	CHR5_B1202_60050001_60150001_GGAA	60100001	H	N	0.021	-0.186318	0.0310263	2.52503e-09	Associated
Light vs Normal+Dark	14	CHR14_B693_34600001_34700001_CGG	34650001	H	N	0.03	-0.15406	0.0264023	6.89835e-09	Associated
Light vs Normal+Dark	7	CHR7_B1823_91100001_91200001_GAAGGGCAAGGAAACGGGAAAGGAAAC	91150001	H	N	0.021	-0.182021	0.0313337	8.02459e-09	Associated
Light vs Normal+Dark	7	CHR7_B1693_84600001_84700001_GGGAAAG	84650001	H	N	0.021	-0.184117	0.0322377	1.4109e-08	Associated
Light vs Normal+Dark	7	CHR7_B1801_90000001_90100001_AA	90050001	H	N	0.054	-0.118499	0.0209495	1.92816e-08	Associated
Light vs Normal+Dark	7	CHR7_B1802_90050001_90150001_AAAC	90100001	H	N	0.049	-0.121129	0.0217679	3.23482e-08	Associated
Light vs Normal+Dark	13	CHR13_B1241_62000001_62100001_GAAGG	62050001	H	N	0.03	-0.152266	0.0277496	4.97323e-08	Associated
Light vs Normal+Dark	7	CHR7_B1750_87450001_87550001_AGAA	87500001	H	N	0.038	-0.13113	0.0239413	5.25453e-08	Associated
Light vs Normal+Dark	7	CHR7_B1819_90900001_91000001_GAGAGAGCGACAAGGAA	90950001	H	N	0.021	-0.17558	0.0321101	5.52437e-08	Associated
Light vs Normal+Dark	7	CHR7_B1820_90950001_91050001_GAGCGACAAGGAAAGGCGG	91000001	H	N	0.021	-0.17558	0.0321101	5.52437e-08	Associated
Light vs Normal+Dark	7	CHR7_B1826_91250001_91350001_AAACAGGGAA	91300001	H	N	0.03	-0.147205	0.0269245	5.54693e-08	Associated
Light vs Normal+Dark	5	CHR5_B1146_57250001_57350001_AGCG	57300001	H	N	0.021	-0.202554	0.0371662	6.10228e-08	Associated
Light vs Normal+Dark	5	CHR5_B1147_57300001_57400001_GCGC	57350001	H	N	0.021	-0.202554	0.0371662	6.10228e-08	Associated
Light vs Normal+Dark	14	CHR14_B711_35500001_35600001_AAAGAG	35550001	H	N	0.108	-0.0870215	0.0160538	7.1656e-08	Associated
Light vs Normal+Dark	18	CHR18_B1119_55900001_56000001_GGAG	55950001	H	N	0.094	-0.0833385	0.0155664	1.03026e-07	Associated
Light vs Normal+Dark	14	CHR14_B669_33400001_33500001_AACGAG	33450001	H	N	0.035	-0.131242	0.0250992	2.0076e-07	Suggestive
Light vs Normal+Dark	21	CHR21_B1190_59450001_59550001_AGGC	59500001	H	N	0.022	-0.162347	0.0311928	2.28224e-07	Suggestive
Light vs Normal+Dark	14	CHR14_B721_36000001_36100001_ACGCGC	36050001	H	N	0.105	-0.0826709	0.0159173	2.41653e-07	Suggestive
Light vs Normal+Dark	21	CHR21_B1172_58550001_58650001_AAGGAG	58600001	H	N	0.023	-0.157692	0.0305841	2.94494e-07	Suggestive
Light vs Normal+Dark	7	CHR7_B1732_86550001_86650001_AAAGAAA	86600001	H	N	0.054	-0.103835	0.020266	3.48652e-07	Suggestive
Light vs Normal+Dark	7	CHR7_B1690_84450001_84550001_GAAAGA	84500001	H	N	0.022	-0.157232	0.0310042	4.56885e-07	Suggestive
Light vs Normal+Dark	21	CHR21_B1191_59500001_59600001_GGCAGAA	59550001	H	N	0.026	-0.146769	0.0290091	4.85697e-07	Suggestive
Light vs Normal+Dark	14	CHR14_B833_41600001_41700001_GAGG	41650001	H	N	0.054	-0.106055	0.0209631	4.86411e-07	Suggestive
Light vs Normal+Dark	7	CHR7_B1753_87600001_87700001_AGGAAAAG	87650001	H	N	0.026	-0.139759	0.0281738	8.03191e-07	Suggestive
Light vs Normal+Dark	14	CHR14_B682_34050001_34150001_AA	34100001	H	N	0.063	-0.0946161	0.0191598	8.98748e-07	Suggestive
Light vs Normal+Dark	14	CHR14_B683_34100001_34200001_AAA	34150001	H	N	0.063	-0.0946161	0.0191598	8.98748e-07	Suggestive
Light vs Normal+Dark	14	CHR14_B668_33350001_33450001_GAAAAC	33400001	H	N	0.037	-0.120094	0.0243798	9.55976e-07	Suggestive
Light vs Normal+Dark	9	CHR9_B1049_52400001_52500001_GAGG	52450001	H	N	0.081	-0.0840898	0.0171083	1.00922e-06	Suggestive
Light vs Normal+Dark	7	CHR7_B1765_88200001_88300001_AAGAGAAA	88250001	H	N	0.023	-0.148511	0.030467	1.23614e-06	Suggestive
Light vs Normal+Dark	21	CHR21_B1154_57650001_57750001_AGGGAAG	57700001	H	N	0.024	-0.147249	0.0302205	1.24845e-06	Suggestive
Light vs Normal+Dark	21	CHR21_B1171_58500001_58600001_AAAAG	58550001	H	N	0.021	-0.154268	0.0317482	1.3341e-06	Suggestive
Light vs Normal+Dark	13	CHR13_B1242_62050001_62150001_AGGGAA	62100001	H	N	0.03	-0.133759	0.0276656	1.50395e-06	Suggestive
Light vs Normal+Dark	13	CHR13_B1541_77000001_77100001_GGCAG	77050001	N	H	0.508	0.0449646	0.00931645	1.56817e-06	Suggestive
Light vs Normal+Dark	14	CHR14_B778_38850001_38950001_GACA	38900001	H	N	0.029	-0.130369	0.0270213	1.5811e-06	Suggestive
Light vs Normal+Dark	7	CHR7_B1692_84550001_84650001_AAGGGA	84600001	H	N	0.021	-0.154503	0.0320377	1.59804e-06	Suggestive
Light vs Normal+Dark	9	CHR9_B1848_92350001_92450001_AAAGGA	92400001	H	N	0.028	-0.139657	0.0289803	1.62568e-06	Suggestive
Light vs Normal+Dark	9	CHR9_B1087_54300001_54400001_AGAAC	54350001	H	N	0.034	-0.122214	0.0254247	1.72584e-06	Suggestive
Light vs Normal+Dark	14	CHR14_B826_41250001_41350001_GAGGGAAG	41300001	H	N	0.024	-0.141714	0.0296023	1.89971e-06	Suggestive
Light vs Normal+Dark	9	CHR9_B1078_53850001_53950001_AAGAGG	53900001	H	N	0.035	-0.120908	0.0252962	1.97154e-06	Suggestive
Light vs Normal+Dark	9	CHR9_B1079_53900001_54000001_AGAGGA	53950001	H	N	0.035	-0.120908	0.0252962	1.97154e-06	Suggestive
Light vs Normal+Dark	14	CHR14_B851_42500001_42600001_AGAA	42550001	H	N	0.021	-0.151636	0.031729	1.97703e-06	Suggestive
Light vs Normal+Dark	14	CHR14_B856_42750001_42850001_GGAAAAG	42800001	H	N	0.021	-0.151636	0.031729	1.97703e-06	Suggestive
Light vs Normal+Dark	14	CHR14_B857_42800001_42900001_AAAAGCA	42850001	H	N	0.021	-0.151636	0.031729	1.97703e-06	Suggestive
Light vs Normal+Dark	7	CHR7_B1754_87650001_87750001_AAAAGCGA	87700001	H	N	0.032	-0.123688	0.0258902	1.99339e-06	Suggestive
Light vs Normal+Dark	5	CHR5_B2083_104100001_104200001_AGGGA	104150001	H	N	0.068	-0.0879731	0.0185763	2.44054e-06	Suggestive
Light vs Normal+Dark	7	CHR7_B1703_85100001_85200001_GAAGA	85150001	H	N	0.027	-0.132697	0.0280516	2.50403e-06	Suggestive
Light vs Normal+Dark	21	CHR21_B1202_60050001_60150001_AAGAAAG	60100001	H	N	0.023	-0.146228	0.0309149	2.50923e-06	Suggestive
Light vs Normal+Dark	7	CHR7_B1792_89550001_89650001_AGACAA	89600001	H	N	0.027	-0.133772	0.0284521	2.87744e-06	Suggestive
Light vs Normal+Dark	9	CHR9_B1840_91950001_92050001_AGGC	92000001	H	N	0.028	-0.135037	0.0287651	2.97805e-06	Suggestive
Light vs Normal+Dark	9	CHR9_B1841_92000001_92100001_GGCAG	92050001	H	N	0.028	-0.135037	0.0287651	2.97805e-06	Suggestive
Light vs Normal+Dark	14	CHR14_B832_41550001_41650001_GAGAG	41600001	H	N	0.066	-0.0893487	0.0190992	3.22113e-06	Suggestive
Light vs Normal+Dark	15	CHR15_B1296_64750001_64850001_AAAGA	64800001	H	N	0.046	-0.106504	0.0228368	3.45152e-06	Suggestive
Light vs Normal+Dark	14	CHR14_B859_42900001_43000001_GAGAG	42950001	H	N	0.021	-0.146522	0.0314649	3.56902e-06	Suggestive
Light vs Normal+Dark	5	CHR5_B978_48850001_48950001_AAGGAC	48900001	H	N	0.035	-0.121512	0.0262089	3.93275e-06	Suggestive
Light vs Normal+Dark	9	CHR9_B1052_52550001_52650001_GGGCAAAA	52600001	H	N	0.045	-0.103459	0.0223614	4.11638e-06	Suggestive
Light vs Normal+Dark	7	CHR7_B1766_88250001_88350001_AGAAAG	88300001	H	N	0.024	-0.137562	0.0297669	4.22264e-06	Suggestive
Light vs Normal+Dark	9	CHR9_B1063_53100001_53200001_GAAGGAG	53150001	H	N	0.036	-0.114421	0.0247699	4.26172e-06	Suggestive
Light vs Normal+Dark	9	CHR9_B1577_78800001_78900001_AAGGG	78850001	H	N	0.04	-0.113543	0.0246173	4.40576e-06	Suggestive
Light vs Normal+Dark	9	CHR9_B1578_78850001_78950001_GGA	78900001	H	N	0.04	-0.113543	0.0246173	4.40576e-06	Suggestive
Light vs Normal+Dark	9	CHR9_B1579_78900001_79000001_AAAC	78950001	H	N	0.04	-0.113543	0.0246173	4.40576e-06	Suggestive
Light vs Normal+Dark	9	CHR9_B1580_78950001_79050001_AACGAG	79000001	H	N	0.04	-0.113543	0.0246173	4.40576e-06	Suggestive
Light vs Normal+Dark	7	CHR7_B1447_72300001_72400001_GGGGG	72350001	H	N	0.023	-0.143209	0.0311234	4.64077e-06	Suggestive
Light vs Normal+Dark	7	CHR7_B1793_89600001_89700001_CAAGC	89650001	H	N	0.027	-0.129853	0.0282772	4.84613e-06	Suggestive
Light vs Normal+Dark	21	CHR21_B1175_58700001_58800001_AGGAGA	58750001	H	N	0.024	-0.140272	0.0305803	4.96457e-06	Suggestive
Light+Normal vs Dark	13	CHR13_B1141_57000001_57100001_GAAAGCA	57050001	H	N	0.045	0.259176	0.0320962	1.6198e-15	Associated
Light+Normal vs Dark	13	CHR13_B1140_56950001_57050001_GAGAAA	57000001	H	N	0.044	0.25919	0.0322977	2.38625e-15	Associated
Light+Normal vs Dark	13	CHR13_B1074_53650001_53750001_GGGAA	53700001	H	N	0.024	0.287722	0.0421842	1.42946e-11	Associated
Light+Normal vs Dark	13	CHR13_B1145_57200001_57300001_AG	57250001	H	N	0.039	0.230859	0.0343767	2.87671e-11	Associated
Light+Normal vs Dark	13	CHR13_B1075_53700001_53800001_GAAAG	53750001	H	N	0.021	0.316392	0.0488479	1.35769e-10	Associated
Light+Normal vs Dark	13	CHR13_B775_38700001_38800001_AGGAAA	38750001	H	N	0.027	0.275097	0.0427086	1.70679e-10	Associated
Light+Normal vs Dark	13	CHR13_B1144_57150001_57250001_AGAG	57200001	H	N	0.033	0.234241	0.037393	5.19714e-10	Associated
Light+Normal vs Dark	3	CHR3_B1626_81250001_81350001_AAAAACAG	81300001	H	N	0.024	0.237004	0.0386214	1.14111e-09	Associated
Light+Normal vs Dark	5	CHR5_B870_43450001_43550001_GCCGGG	43500001	H	N	0.03	0.231247	0.0390672	4.20966e-09	Associated
Light+Normal vs Dark	5	CHR5_B795_39700001_39800001_AAAG	39750001	H	N	0.021	0.260268	0.0443725	5.77327e-09	Associated
Light+Normal vs Dark	5	CHR5_B972_48550001_48650001_AGAGGGGAAAAGAGGCAGGAACGG	48600001	H	N	0.023	0.245235	0.0425094	1.01255e-08	Associated
Light+Normal vs Dark	5	CHR5_B973_48600001_48700001_AGAGGCAGGAACGGACGGAAAGG	48650001	H	N	0.023	0.245235	0.0425094	1.01255e-08	Associated
Light+Normal vs Dark	11	CHR11_B1330_66450001_66550001_ACA	66500001	H	N	0.029	0.216882	0.0379626	1.39624e-08	Associated
Light+Normal vs Dark	5	CHR5_B970_48450001_48550001_CAAAGCAGGAGGAGA	48500001	H	N	0.023	0.241126	0.0424923	1.73905e-08	Associated
Light+Normal vs Dark	5	CHR5_B968_48350001_48450001_CACAAGGAGGGCAGGGGA	48400001	H	N	0.023	0.236339	0.0421157	2.48334e-08	Associated
Light+Normal vs Dark	5	CHR5_B969_48400001_48500001_GGCAGGGGACAAAGCAGGA	48450001	H	N	0.023	0.236339	0.0421157	2.48334e-08	Associated
Light+Normal vs Dark	5	CHR5_B758_37850001_37950001_AGGAA	37900001	H	N	0.021	0.253273	0.0453205	2.82863e-08	Associated
Light+Normal vs Dark	5	CHR5_B971_48500001_48600001_GGAGAAGAGGGGAAA	48550001	H	N	0.023	0.228971	0.0421894	6.91197e-08	Associated
Light+Normal vs Dark	18	CHR18_B1232_61550001_61650001_AAGAG	61600001	H	N	0.062	0.153211	0.0282607	7.13735e-08	Associated
Light+Normal vs Dark	29	CHR29_B908_45350001_45450001_GAGAG	45400001	H	N	0.028	0.212111	0.0392716	7.96846e-08	Associated
Light+Normal vs Dark	10	CHR10_B1739_86900001_87000001_CAGAGG	86950001	H	N	0.044	0.16905	0.0316828	1.13563e-07	Associated
Light+Normal vs Dark	13	CHR13_B1229_61400001_61500001_AG	61450001	H	N	0.032	0.208642	0.0392107	1.22872e-07	Associated
Light+Normal vs Dark	10	CHR10_B1088_54350001_54450001_AGAAG	54400001	H	N	0.08	0.13272	0.0250401	1.37341e-07	Suggestive
Light+Normal vs Dark	5	CHR5_B728_36350001_36450001_AGAA	36400001	H	N	0.042	0.175048	0.0331243	1.49373e-07	Suggestive
Light+Normal vs Dark	10	CHR10_B928_46350001_46450001_ACAGGCGGG	46400001	H	N	0.031	0.193585	0.037333	2.52585e-07	Suggestive
Light+Normal vs Dark	7	CHR7_B511_25500001_25600001_GGAGAA	25550001	H	N	0.046	0.16036	0.0311392	3.04251e-07	Suggestive
Light+Normal vs Dark	10	CHR10_B1122_56050001_56150001_GAAGA	56100001	H	N	0.039	0.175464	0.0340768	3.05376e-07	Suggestive
Light+Normal vs Dark	13	CHR13_B114_5650001_5750001_GAAAA	5700001	H	N	0.024	0.214827	0.0420529	3.77125e-07	Suggestive
Light+Normal vs Dark	3	CHR3_B158_7850001_7950001_AAGGGG	7900001	H	N	0.028	0.197933	0.0387472	3.77437e-07	Suggestive
Light+Normal vs Dark	1	CHR1_B1062_53050001_53150001_GGGG	53100001	H	N	0.045	0.176767	0.0347264	4.1435e-07	Suggestive
Light+Normal vs Dark	16	CHR16_B360_17950001_18050001_AAAAAG	18000001	H	N	0.025	0.20427	0.0401947	4.32417e-07	Suggestive
Light+Normal vs Dark	29	CHR29_B909_45400001_45500001_AGAGAGAG	45450001	H	N	0.023	0.221498	0.043708	4.65509e-07	Suggestive
Light+Normal vs Dark	18	CHR18_B638_31850001_31950001_GGAGG	31900001	H	N	0.04	0.182592	0.0363186	5.71876e-07	Suggestive
Light+Normal vs Dark	10	CHR10_B1042_52050001_52150001_GAAGGG	52100001	H	N	0.024	0.210589	0.0419183	5.82843e-07	Suggestive
Light+Normal vs Dark	16	CHR16_B359_17900001_18000001_AAAA	17950001	H	N	0.025	0.199352	0.0398015	6.29551e-07	Suggestive
Light+Normal vs Dark	13	CHR13_B116_5750001_5850001_GGG	5800001	H	N	0.025	0.204471	0.0413092	8.48277e-07	Suggestive
Light+Normal vs Dark	13	CHR13_B117_5800001_5900001_GGGG	5850001	H	N	0.025	0.204471	0.0413092	8.48277e-07	Suggestive
Light+Normal vs Dark	13	CHR13_B1139_56900001_57000001_GGAA	56950001	H	N	0.021	0.252318	0.0510195	8.66618e-07	Suggestive
Light+Normal vs Dark	5	CHR5_B898_44850001_44950001_AGGGCA	44900001	H	N	0.021	0.223525	0.0454275	9.82648e-07	Suggestive
Light+Normal vs Dark	5	CHR5_B899_44900001_45000001_GCAAG	44950001	H	N	0.021	0.223525	0.0454275	9.82648e-07	Suggestive
Light+Normal vs Dark	5	CHR5_B871_43500001_43600001_GGAG	43550001	H	N	0.042	0.162551	0.0331637	1.08069e-06	Suggestive
Light+Normal vs Dark	1	CHR1_B1631_81500001_81600001_GCAGG	81550001	H	N	0.038	0.170262	0.0348569	1.17554e-06	Suggestive
Light+Normal vs Dark	11	CHR11_B1332_66550001_66650001_CGGG	66600001	H	N	0.06	0.135836	0.0280357	1.42974e-06	Suggestive
Light+Normal vs Dark	26	CHR26_B193_9600001_9700001_GGCAG	9650001	H	N	0.054	0.137377	0.0286406	1.81512e-06	Suggestive
Light+Normal vs Dark	13	CHR13_B1129_56400001_56500001_GAGAC	56450001	H	N	0.022	0.227217	0.0474131	1.85371e-06	Suggestive
Light+Normal vs Dark	1	CHR1_B1648_82350001_82450001_GGAACGA	82400001	H	N	0.042	0.151343	0.0318255	2.21896e-06	Suggestive
Light+Normal vs Dark	11	CHR11_B1848_92350001_92450001_AGCGA	92400001	H	N	0.023	0.204023	0.0430752	2.43267e-06	Suggestive
Light+Normal vs Dark	18	CHR18_B980_48950001_49050001_GG	49000001	H	N	0.027	0.180059	0.0384584	3.16314e-06	Suggestive
Light+Normal vs Dark	28	CHR28_B534_26650001_26750001_CGGTGA	26700001	H	N	0.036	0.167511	0.0358867	3.3847e-06	Suggestive
Light+Normal vs Dark	5	CHR5_B696_34750001_34850001_AAGAAGG	34800001	H	N	0.021	0.217425	0.0466096	3.43309e-06	Suggestive
Light+Normal vs Dark	28	CHR28_B255_12700001_12800001_AGAGAT	12750001	H	N	0.036	0.161205	0.0347664	3.92329e-06	Suggestive
Light+Normal vs Dark	15	CHR15_B114_5650001_5750001_GGAAA	5700001	H	N	0.039	0.194338	0.0420623	4.24392e-06	Suggestive
Light+Normal vs Dark	1	CHR1_B856_42750001_42850001_GAGAA	42800001	H	N	0.024	0.195169	0.0422629	4.28936e-06	Suggestive
Light+Normal vs Dark	10	CHR10_B1738_86850001_86950001_CACAGAG	86900001	H	N	0.033	0.164325	0.0357452	4.73386e-06	Suggestive
Light+Normal vs Dark	10	CHR10_B1121_56000001_56100001_AAAAGA	56050001	H	N	0.052	0.135862	0.0295865	4.84885e-06	Suggestive
Ligth vs Dark	12	CHR12_B1140_56950001_57050001_CAGAA	57000001	H	N	0.26	-0.434567	0.0900931	2.8557e-06	Suggestive
Normal vs Dark	13	CHR13_B1141_57000001_57100001_GAAAGCA	57050001	H	N	0.047	0.256595	0.033031	1.76524e-14	Associated
Normal vs Dark	13	CHR13_B1140_56950001_57050001_GAGAAA	57000001	H	N	0.046	0.25676	0.0332252	2.38849e-14	Associated
Normal vs Dark	13	CHR13_B1074_53650001_53750001_GGGAA	53700001	H	N	0.025	0.287344	0.0436328	6.90488e-11	Associated
Normal vs Dark	13	CHR13_B1145_57200001_57300001_AG	57250001	H	N	0.041	0.228168	0.0355144	1.93731e-10	Associated
Normal vs Dark	13	CHR13_B775_38700001_38800001_AGGAAA	38750001	H	N	0.028	0.286906	0.0446615	1.94544e-10	Associated
Normal vs Dark	3	CHR3_B1626_81250001_81350001_AAAAACAG	81300001	H	N	0.025	0.255861	0.0402935	3.10472e-10	Associated
Normal vs Dark	13	CHR13_B1075_53700001_53800001_GAAAG	53750001	H	N	0.021	0.317823	0.0506281	4.87818e-10	Associated
Normal vs Dark	13	CHR13_B1144_57150001_57250001_AGAG	57200001	H	N	0.035	0.232246	0.0386478	2.50403e-09	Associated
Normal vs Dark	5	CHR5_B870_43450001_43550001_GCCGGG	43500001	H	N	0.031	0.234183	0.0406798	1.10165e-08	Associated
Normal vs Dark	5	CHR5_B795_39700001_39800001_AAAG	39750001	H	N	0.023	0.256573	0.0456418	2.3798e-08	Associated
Normal vs Dark	5	CHR5_B972_48550001_48650001_AGAGGGGAAAAGAGGCAGGAACGG	48600001	H	N	0.024	0.243659	0.0438847	3.50649e-08	Associated
Normal vs Dark	5	CHR5_B973_48600001_48700001_AGAGGCAGGAACGGACGGAAAGG	48650001	H	N	0.024	0.243659	0.0438847	3.50649e-08	Associated
Normal vs Dark	11	CHR11_B1330_66450001_66550001_ACA	66500001	H	N	0.03	0.219055	0.0395251	3.70903e-08	Associated
Normal vs Dark	10	CHR10_B1739_86900001_87000001_CAGAGG	86950001	H	N	0.044	0.184535	0.0333692	3.96656e-08	Associated
Normal vs Dark	5	CHR5_B970_48450001_48550001_CAAAGCAGGAGGAGA	48500001	H	N	0.024	0.239648	0.0438721	5.76323e-08	Associated
Normal vs Dark	5	CHR5_B758_37850001_37950001_AGGAA	37900001	H	N	0.022	0.254889	0.047013	7.20341e-08	Associated
Normal vs Dark	18	CHR18_B1232_61550001_61650001_AAGAG	61600001	H	N	0.064	0.158842	0.0293677	7.72913e-08	Associated
Normal vs Dark	5	CHR5_B968_48350001_48450001_CACAAGGAGGGCAGGGGA	48400001	H	N	0.024	0.234639	0.0434744	8.23074e-08	Associated
Normal vs Dark	5	CHR5_B969_48400001_48500001_GGCAGGGGACAAAGCAGGA	48450001	H	N	0.024	0.234639	0.0434744	8.23074e-08	Associated
Normal vs Dark	5	CHR5_B971_48500001_48600001_GGAGAAGAGGGGAAA	48550001	H	N	0.024	0.227316	0.0435569	2.1379e-07	Suggestive
Normal vs Dark	5	CHR5_B728_36350001_36450001_AGAA	36400001	H	N	0.043	0.180102	0.0346824	2.45069e-07	Suggestive
Normal vs Dark	10	CHR10_B1088_54350001_54450001_AGAAG	54400001	H	N	0.083	0.133819	0.0260077	3.14203e-07	Suggestive
Normal vs Dark	13	CHR13_B1229_61400001_61500001_AG	61450001	H	N	0.033	0.206906	0.0405838	4.01125e-07	Suggestive
Normal vs Dark	7	CHR7_B511_25500001_25600001_GGAGAA	25550001	H	N	0.048	0.164363	0.0323169	4.27334e-07	Suggestive
Normal vs Dark	29	CHR29_B908_45350001_45450001_GAGAG	45400001	H	N	0.03	0.204382	0.0404388	5.03357e-07	Suggestive
Normal vs Dark	1	CHR1_B1631_81500001_81600001_GCAGG	81550001	H	N	0.038	0.183754	0.0365839	5.90635e-07	Suggestive
Normal vs Dark	10	CHR10_B1042_52050001_52150001_GAAGGG	52100001	H	N	0.025	0.218994	0.0438526	6.84262e-07	Suggestive
Normal vs Dark	5	CHR5_B898_44850001_44950001_AGGGCA	44900001	H	N	0.021	0.236209	0.0474791	7.52764e-07	Suggestive
Normal vs Dark	5	CHR5_B899_44900001_45000001_GCAAG	44950001	H	N	0.021	0.236209	0.0474791	7.52764e-07	Suggestive
Normal vs Dark	10	CHR10_B928_46350001_46450001_ACAGGCGGG	46400001	H	N	0.033	0.191438	0.0385921	8.09704e-07	Suggestive
Normal vs Dark	18	CHR18_B638_31850001_31950001_GGAGG	31900001	H	N	0.04	0.18695	0.0379165	9.41413e-07	Suggestive
Normal vs Dark	16	CHR16_B360_17950001_18050001_AAAAAG	18000001	H	N	0.026	0.205368	0.0416561	9.43693e-07	Suggestive
Normal vs Dark	3	CHR3_B158_7850001_7950001_AAGGGG	7900001	H	N	0.029	0.197962	0.0402592	1.00664e-06	Suggestive
Normal vs Dark	13	CHR13_B114_5650001_5750001_GAAAA	5700001	H	N	0.025	0.214222	0.0436186	1.03694e-06	Suggestive
Normal vs Dark	1	CHR1_B1062_53050001_53150001_GGGG	53100001	H	N	0.046	0.177415	0.0361846	1.08032e-06	Suggestive
Normal vs Dark	10	CHR10_B1122_56050001_56150001_GAAGA	56100001	H	N	0.041	0.17207	0.0351534	1.12542e-06	Suggestive
Normal vs Dark	29	CHR29_B909_45400001_45500001_AGAGAGAG	45450001	H	N	0.024	0.221197	0.0452991	1.19346e-06	Suggestive
Normal vs Dark	10	CHR10_B1738_86850001_86950001_CACAGAG	86900001	H	N	0.034	0.184241	0.0377378	1.19878e-06	Suggestive
Normal vs Dark	16	CHR16_B359_17900001_18000001_AAAA	17950001	H	N	0.026	0.20039	0.0412396	1.3434e-06	Suggestive
Normal vs Dark	13	CHR13_B1139_56900001_57000001_GGAA	56950001	H	N	0.022	0.254266	0.0528799	1.72527e-06	Suggestive
Normal vs Dark	10	CHR10_B1359_67900001_68000001_AGCGGA	67950001	H	N	0.057	0.142487	0.0296782	1.788e-06	Suggestive
Normal vs Dark	11	CHR11_B1848_92350001_92450001_AGCGA	92400001	H	N	0.023	0.216002	0.0454116	2.22145e-06	Suggestive
Normal vs Dark	13	CHR13_B116_5750001_5850001_GGG	5800001	H	N	0.026	0.203526	0.0428165	2.25502e-06	Suggestive
Normal vs Dark	13	CHR13_B117_5800001_5900001_GGGG	5850001	H	N	0.026	0.203526	0.0428165	2.25502e-06	Suggestive
Normal vs Dark	5	CHR5_B871_43500001_43600001_GGAG	43550001	H	N	0.043	0.164413	0.0347434	2.4995e-06	Suggestive
Normal vs Dark	1	CHR1_B1648_82350001_82450001_GGAACGA	82400001	H	N	0.043	0.15575	0.033049	2.74594e-06	Suggestive
Normal vs Dark	13	CHR13_B670_33450001_33550001_GAGA	33500001	H	N	0.043	0.159408	0.0338458	2.78432e-06	Suggestive
Normal vs Dark	28	CHR28_B534_26650001_26750001_CGGTGA	26700001	H	N	0.036	0.176407	0.0378108	3.44282e-06	Suggestive
Normal vs Dark	11	CHR11_B1332_66550001_66650001_CGGG	66600001	H	N	0.061	0.136165	0.0292233	3.54374e-06	Suggestive
Normal vs Dark	13	CHR13_B1129_56400001_56500001_GAGAC	56450001	H	N	0.023	0.228139	0.0490745	3.72778e-06	Suggestive
Normal vs Dark	13	CHR13_B1140_56950001_57050001_AAGAAG	57000001	H	N	0.021	0.252447	0.0545219	4.07261e-06	Suggestive

## Sheet: Piebaldism
Approach	Chr1	Marker2	Pos3	Min4	Maj5	MAF6	Beta7	s.e.8	P9	Note10
Coat colour distribution	20	CHR20_B54_2650001_2750001_ACGGAG	2700001	H	N	0.046	0.14716	0.0202812	6.88141e-13	Associated
Coat colour distribution	6	CHR6_B1402_70050001_70150001_AAAA	70100001	H	N	0.171	0.0841458	0.0120375	4.39936e-12	Associated
Coat colour distribution	5	CHR5_B1568_78350001_78450001_GAC	78400001	H	N	0.04	0.151267	0.0227755	4.56932e-11	Associated
Coat colour distribution	5	CHR5_B1569_78400001_78500001_AC	78450001	H	N	0.04	0.151267	0.0227755	4.56932e-11	Associated
Coat colour distribution	20	CHR20_B57_2800001_2900001_AAC	2850001	H	N	0.028	0.163462	0.0248866	7.37814e-11	Associated
Coat colour distribution	6	CHR6_B1748_87350001_87450001_CCAG	87400001	H	N	0.029	0.162477	0.0251764	1.54548e-10	Associated
Coat colour distribution	20	CHR20_B53_2600001_2700001_CGAACGGA	2650001	H	N	0.034	0.150662	0.0237059	2.88139e-10	Associated
Coat colour distribution	5	CHR5_B1647_82300001_82400001_GGGGA	82350001	H	N	0.031	0.158885	0.025658	7.96159e-10	Associated
Coat colour distribution	22	CHR22_B390_19450001_19550001_AAGT	19500001	H	N	0.024	0.176074	0.0286955	1.12594e-09	Associated
Coat colour distribution	29	CHR29_B639_31900001_32000001_AACC	31950001	H	N	0.021	0.171281	0.0280607	1.36866e-09	Associated
Coat colour distribution	6	CHR6_B1401_70000001_70100001_AAAA	70050001	H	N	0.172	0.0737384	0.0122232	2.10692e-09	Associated
Coat colour distribution	6	CHR6_B1862_93050001_93150001_AGCGCAGG	93100001	H	N	0.031	0.151992	0.0254492	3.02362e-09	Associated
Coat colour distribution	20	CHR20_B9_400001_500001_GAGGAA	450001	H	N	0.021	0.172605	0.0294243	5.67144e-09	Associated
Coat colour distribution	12	CHR12_B1662_83050001_83150001_GGGGCGAGA	83100001	H	N	0.045	0.129082	0.0220049	5.67194e-09	Associated
Coat colour distribution	6	CHR6_B1749_87400001_87500001_AGCGAAAG	87450001	H	N	0.024	0.157814	0.0272989	9.3163e-09	Associated
Coat colour distribution	6	CHR6_B1399_69900001_70000001_AAA	69950001	H	N	0.08	0.0953681	0.0165851	1.11266e-08	Associated
Coat colour distribution	3	CHR3_B2038_101850001_101950001_AACAAA	101900001	H	N	0.054	0.114071	0.0198451	1.12657e-08	Associated
Coat colour distribution	5	CHR5_B1423_71100001_71200001_GAACAGCCC	71150001	H	N	0.034	0.155912	0.0273204	1.42828e-08	Associated
Coat colour distribution	10	CHR10_B264_13150001_13250001_AAAAAA	13200001	H	N	0.036	0.1231	0.0217669	1.91507e-08	Associated
Coat colour distribution	5	CHR5_B1649_82400001_82500001_GCAAAAA	82450001	H	N	0.029	0.147762	0.0262219	2.14876e-08	Associated
Coat colour distribution	6	CHR6_B1417_70800001_70900001_GGAGG	70850001	H	N	0.047	0.119376	0.0212211	2.27034e-08	Associated
Coat colour distribution	6	CHR6_B1416_70750001_70850001_GAGGA	70800001	H	N	0.052	0.110968	0.0198277	2.66979e-08	Associated
Coat colour distribution	13	CHR13_B107_5300001_5400001_GGAGAG	5350001	H	N	0.03	0.143966	0.0257418	2.72885e-08	Associated
Coat colour distribution	1	CHR1_B1322_66050001_66150001_CCGAAGA	66100001	H	N	0.028	0.139233	0.0249108	2.78261e-08	Associated
Coat colour distribution	10	CHR10_B2022_101050001_101150001_GGAGG	101100001	H	N	0.026	0.143346	0.0259312	3.92088e-08	Associated
Coat colour distribution	7	CHR7_B102_5050001_5150001_AGAAGA	5100001	H	N	0.022	0.154133	0.0279201	4.08647e-08	Associated
Coat colour distribution	5	CHR5_B1640_81950001_82050001_AAAG	82000001	H	N	0.023	0.147824	0.0268438	4.40932e-08	Associated
Coat colour distribution	5	CHR5_B1633_81600001_81700001_GAAA	81650001	H	N	0.036	0.128736	0.0234619	4.92081e-08	Associated
Coat colour distribution	12	CHR12_B283_14100001_14200001_AAGGAGA	14150001	H	N	0.029	0.140363	0.0255896	4.97107e-08	Associated
Coat colour distribution	2	CHR2_B2669_133400001_133500001_GGG	133450001	H	N	0.038	0.125558	0.0229735	5.54518e-08	Associated
Coat colour distribution	3	CHR3_B855_42700001_42800001_GGAAGGG	42750001	H	N	0.021	0.160933	0.0297565	7.58099e-08	Associated
Coat colour distribution	13	CHR13_B258_12850001_12950001_GGCCGG	12900001	H	N	0.029	0.138183	0.0256467	8.47155e-08	Associated
Coat colour distribution	1	CHR1_B1390_69450001_69550001_AAAG	69500001	H	N	0.03	0.134634	0.024998	8.57118e-08	Associated
Coat colour distribution	5	CHR5_B1572_78550001_78650001_GGA	78600001	H	N	0.078	0.105821	0.0197284	9.65191e-08	Associated
Coat colour distribution	6	CHR6_B1214_60650001_60750001_GGAG	60700001	H	N	0.026	0.140535	0.0263619	1.15323e-07	Associated
Coat colour distribution	12	CHR12_B180_8950001_9050001_GCGA	9000001	H	N	0.111	0.0719333	0.0136052	1.45864e-07	Suggestive
Coat colour distribution	16	CHR16_B1118_55850001_55950001_GAAGG	55900001	H	N	0.026	0.132087	0.0250489	1.57214e-07	Suggestive
Coat colour distribution	10	CHR10_B359_17900001_18000001_AGGAC	17950001	H	N	0.031	0.130536	0.0248636	1.77763e-07	Suggestive
Coat colour distribution	10	CHR10_B360_17950001_18050001_GACG	18000001	H	N	0.031	0.130536	0.0248636	1.77763e-07	Suggestive
Coat colour distribution	10	CHR10_B234_11650001_11750001_AGAAGG	11700001	H	N	0.061	0.0994082	0.0189682	1.86763e-07	Suggestive
Coat colour distribution	2	CHR2_B2645_132200001_132300001_GGCAGCA	132250001	H	N	0.022	0.157668	0.0302215	2.11767e-07	Suggestive
Coat colour distribution	6	CHR6_B324_16150001_16250001_GAAGCAG	16200001	H	N	0.021	0.158557	0.0304136	2.15935e-07	Suggestive
Coat colour distribution	7	CHR7_B1100_54950001_55050001_GGAC	55000001	H	N	0.097	0.0750982	0.0144502	2.3538e-07	Suggestive
Coat colour distribution	15	CHR15_B175_8700001_8800001_AAAAG	8750001	H	N	0.021	0.151222	0.0291908	2.56773e-07	Suggestive
Coat colour distribution	16	CHR16_B48_2350001_2450001_AAAC	2400001	H	N	0.025	0.144168	0.027843	2.6031e-07	Suggestive
Coat colour distribution	2	CHR2_B1716_85750001_85850001_GAGAAC	85800001	H	N	0.028	0.131492	0.0254483	2.75533e-07	Suggestive
Coat colour distribution	18	CHR18_B953_47600001_47700001_AGAGGG	47650001	H	N	0.03	0.139125	0.0270707	3.18464e-07	Suggestive
Coat colour distribution	13	CHR13_B489_24400001_24500001_GAGG	24450001	H	N	0.024	0.141061	0.0274794	3.28589e-07	Suggestive
Coat colour distribution	22	CHR22_B1173_58600001_58700001_GACCAGG	58650001	H	N	0.028	0.15209	0.0296494	3.34995e-07	Suggestive
Coat colour distribution	14	CHR14_B656_32750001_32850001_AGAA	32800001	H	N	0.044	0.11285	0.0220055	3.37429e-07	Suggestive
Coat colour distribution	7	CHR7_B303_15100001_15200001_GAAAAG	15150001	H	N	0.036	0.116605	0.0228619	3.89845e-07	Suggestive
Coat colour distribution	13	CHR13_B108_5350001_5450001_AGAGAA	5400001	H	N	0.047	0.105524	0.0206992	3.94793e-07	Suggestive
Coat colour distribution	7	CHR7_B83_4100001_4200001_GGGGGG	4150001	H	N	0.023	0.138058	0.0271374	4.17078e-07	Suggestive
Coat colour distribution	6	CHR6_B1973_98600001_98700001_GGGGGA	98650001	H	N	0.051	0.099402	0.0195903	4.46759e-07	Suggestive
Coat colour distribution	5	CHR5_B1634_81650001_81750001_AAGCAA	81700001	H	N	0.037	0.121177	0.0240057	5.11208e-07	Suggestive
Coat colour distribution	22	CHR22_B391_19500001_19600001_GTGAG	19550001	H	N	0.021	0.154465	0.0306411	5.29144e-07	Suggestive
Coat colour distribution	18	CHR18_B958_47850001_47950001_AAAGAGG	47900001	H	N	0.023	0.157179	0.0311952	5.36083e-07	Suggestive
Coat colour distribution	14	CHR14_B180_8950001_9050001_GCGGCGAAG	9000001	H	N	0.038	0.119667	0.023845	5.93869e-07	Suggestive
Coat colour distribution	7	CHR7_B1101_55000001_55100001_ACGACA	55050001	H	N	0.021	0.146519	0.0292465	6.21001e-07	Suggestive
Coat colour distribution	7	CHR7_B1102_55050001_55150001_GACAAC	55100001	H	N	0.021	0.146519	0.0292465	6.21001e-07	Suggestive
Coat colour distribution	12	CHR12_B168_8350001_8450001_GGAA	8400001	H	N	0.063	0.0886795	0.0177919	7.06998e-07	Suggestive
Coat colour distribution	3	CHR3_B889_44400001_44500001_CGAAA	44450001	H	N	0.154	0.0595866	0.01196	7.14647e-07	Suggestive
Coat colour distribution	9	CHR9_B1099_54900001_55000001_GAAA	54950001	H	N	0.026	0.127305	0.0255703	7.27516e-07	Suggestive
Coat colour distribution	7	CHR7_B1124_56150001_56250001_GGAG	56200001	H	N	0.022	0.140692	0.0283291	7.74255e-07	Suggestive
Coat colour distribution	7	CHR7_B1396_69750001_69850001_CAGAG	69800001	H	N	0.023	0.131629	0.0265711	8.24706e-07	Suggestive
Coat colour distribution	28	CHR28_B879_43900001_44000001_GGAGG	43950001	H	N	0.027	0.130671	0.0264077	8.48357e-07	Suggestive
Coat colour distribution	2	CHR2_B2670_133450001_133550001_GAGAGAA	133500001	H	N	0.03	0.129168	0.0261081	8.51804e-07	Suggestive
Coat colour distribution	6	CHR6_B567_28300001_28400001_AGAAGG	28350001	H	N	0.035	0.117106	0.0236764	8.57416e-07	Suggestive
Coat colour distribution	2	CHR2_B2493_124600001_124700001_AC	124650001	H	N	0.103	-0.072791	0.0147506	9.07751e-07	Suggestive
Coat colour distribution	3	CHR3_B2093_104600001_104700001_AAAAG	104650001	H	N	0.021	0.141239	0.0286235	9.09605e-07	Suggestive
Coat colour distribution	3	CHR3_B882_44050001_44150001_GAAAG	44100001	H	N	0.034	0.119889	0.0243157	9.27321e-07	Suggestive
Coat colour distribution	13	CHR13_B104_5150001_5250001_AA	5200001	H	N	0.024	0.140512	0.0285765	9.92346e-07	Suggestive
Coat colour distribution	20	CHR20_B1196_59750001_59850001_AGGGA	59800001	H	N	0.04	0.117121	0.0238728	1.04837e-06	Suggestive
Coat colour distribution	21	CHR21_B350_17450001_17550001_GAAGA	17500001	H	N	0.045	0.107557	0.0219745	1.11003e-06	Suggestive
Coat colour distribution	6	CHR6_B663_33100001_33200001_CGGAGG	33150001	H	N	0.034	0.114356	0.0233654	1.11206e-06	Suggestive
Coat colour distribution	3	CHR3_B729_36400001_36500001_AAGC	36450001	H	N	0.034	0.11678	0.0239549	1.22403e-06	Suggestive
Coat colour distribution	2	CHR2_B994_49650001_49750001_ACAGGGA	49700001	H	N	0.024	0.134799	0.0276775	1.25275e-06	Suggestive
Coat colour distribution	5	CHR5_B1648_82350001_82450001_GGGAGCAAA	82400001	H	N	0.025	0.138264	0.0284696	1.34143e-06	Suggestive
Coat colour distribution	14	CHR14_B661_33000001_33100001_GAAACG	33050001	H	N	0.039	0.115296	0.0237845	1.40278e-06	Suggestive
Coat colour distribution	14	CHR14_B655_32700001_32800001_AAACAGA	32750001	H	N	0.04	0.11293	0.0233541	1.48843e-06	Suggestive
Coat colour distribution	6	CHR6_B1342_67050001_67150001_CA	67100001	H	N	0.038	0.102958	0.0213466	1.58212e-06	Suggestive
Coat colour distribution	6	CHR6_B342_17050001_17150001_AAGAAAC	17100001	H	N	0.026	0.131635	0.0272925	1.58228e-06	Suggestive
Coat colour distribution	7	CHR7_B1099_54900001_55000001_GGG	54950001	H	N	0.101	0.0686289	0.0142433	1.62025e-06	Suggestive
Coat colour distribution	12	CHR12_B1733_86600001_86700001_AAAAGA	86650001	H	N	0.033	0.119317	0.0247697	1.63033e-06	Suggestive
Coat colour distribution	16	CHR16_B604_30150001_30250001_AAAAGG	30200001	H	N	0.031	0.12292	0.0255198	1.63354e-06	Suggestive
Coat colour distribution	5	CHR5_B131_6500001_6600001_AGGAAGGG	6550001	H	N	0.026	0.12428	0.0258178	1.65724e-06	Suggestive
Coat colour distribution	20	CHR20_B50_2450001_2550001_AAAAGG	2500001	H	N	0.023	0.137071	0.0287381	2.05648e-06	Suggestive
Coat colour distribution	6	CHR6_B569_28400001_28500001_GAGAG	28450001	H	N	0.029	0.120279	0.0252177	2.05672e-06	Suggestive
Coat colour distribution	28	CHR28_B201_10000001_10100001_AGGGA	10050001	H	N	0.046	0.0984987	0.0207061	2.18743e-06	Suggestive
Coat colour distribution	6	CHR6_B511_25500001_25600001_AGAAGCAG	25550001	H	N	0.028	0.127224	0.0268436	2.38179e-06	Suggestive
Coat colour distribution	2	CHR2_B2671_133500001_133600001_AGAGAAGAA	133550001	H	N	0.028	0.128406	0.0271054	2.40712e-06	Suggestive
Coat colour distribution	2	CHR2_B2672_133550001_133650001_GAAGGCGGG	133600001	H	N	0.028	0.128406	0.0271054	2.40712e-06	Suggestive
Coat colour distribution	13	CHR13_B689_34400001_34500001_GAGAG	34450001	H	N	0.038	0.10592	0.0223744	2.44607e-06	Suggestive
Coat colour distribution	6	CHR6_B664_33150001_33250001_GGAGGAAAAGA	33200001	H	N	0.024	0.128009	0.0270537	2.47342e-06	Suggestive
Coat colour distribution	3	CHR3_B890_44450001_44550001_AAAAG	44500001	H	N	0.168	0.0551435	0.0116574	2.48953e-06	Suggestive
Coat colour distribution	6	CHR6_B316_15750001_15850001_AGGGA	15800001	H	N	0.028	0.119203	0.0252062	2.50419e-06	Suggestive
Coat colour distribution	13	CHR13_B1214_60650001_60750001_AAAA	60700001	H	N	0.09	0.0713751	0.0151234	2.62307e-06	Suggestive
Coat colour distribution	12	CHR12_B558_27850001_27950001_GGAAC	27900001	H	N	0.025	0.12529	0.0265664	2.6671e-06	Suggestive
Coat colour distribution	13	CHR13_B1450_72450001_72550001_AGAG	72500001	H	N	0.051	0.094614	0.0201186	2.84336e-06	Suggestive
Coat colour distribution	14	CHR14_B260_12950001_13050001_GAGA	13000001	H	N	0.033	0.109406	0.0232664	2.8499e-06	Suggestive
Coat colour distribution	2	CHR2_B2217_110800001_110900001_GAG	110850001	H	N	0.026	0.126837	0.027018	2.95903e-06	Suggestive
Coat colour distribution	1	CHR1_B2673_133600001_133700001_AACA	133650001	H	N	0.026	0.128061	0.0273077	3.03071e-06	Suggestive
Coat colour distribution	29	CHR29_B325_16200001_16300001_AAGA	16250001	H	N	0.025	0.123579	0.0263558	3.04072e-06	Suggestive
Coat colour distribution	14	CHR14_B202_10050001_10150001_GAAAAC	10100001	H	N	0.078	0.0801221	0.0171645	3.36219e-06	Suggestive
Coat colour distribution	24	CHR24_B1010_50450001_50550001_GCGG	50500001	H	N	0.021	0.143973	0.0308884	3.47376e-06	Suggestive
Coat colour distribution	29	CHR29_B627_31300001_31400001_AAGGC	31350001	H	N	0.075	0.0750197	0.016095	3.47427e-06	Suggestive
Coat colour distribution	19	CHR19_B239_11900001_12000001_GGAAG	11950001	H	N	0.024	0.123833	0.0265708	3.48311e-06	Suggestive
Coat colour distribution	5	CHR5_B2087_104300001_104400001_GAAAGG	104350001	H	N	0.021	0.1391	0.0298514	3.49587e-06	Suggestive
Coat colour distribution	5	CHR5_B1651_82500001_82600001_AAGAGA	82550001	H	N	0.049	0.0922309	0.0197956	3.5055e-06	Suggestive
Coat colour distribution	24	CHR24_B164_8150001_8250001_AGAAAGGA	8200001	H	N	0.021	0.122369	0.0263391	3.73433e-06	Suggestive
Coat colour distribution	1	CHR1_B1032_51550001_51650001_AGAAGGC	51600001	H	N	0.036	0.107497	0.023145	3.75961e-06	Suggestive
Coat colour distribution	2	CHR2_B2667_133300001_133400001_AGGAAGCAA	133350001	H	N	0.029	0.124845	0.0269234	3.89523e-06	Suggestive
Coat colour distribution	2	CHR2_B2640_131950001_132050001_ACAGCA	132000001	H	N	0.021	0.141735	0.03063	4.07967e-06	Suggestive
Coat colour distribution	2	CHR2_B2641_132000001_132100001_GCACAA	132050001	H	N	0.021	0.141735	0.03063	4.07967e-06	Suggestive
Coat colour distribution	13	CHR13_B213_10600001_10700001_AC	10650001	H	N	0.042	0.105826	0.022934	4.33754e-06	Suggestive
Coat colour distribution	1	CHR1_B479_23900001_24000001_AGGGGAC	23950001	H	N	0.021	0.129392	0.0280608	4.40505e-06	Suggestive
Coat colour distribution	5	CHR5_B1360_67950001_68050001_GGCAAGG	68000001	H	N	0.026	0.12427	0.0269599	4.4403e-06	Suggestive
Coat colour distribution	6	CHR6_B1975_98700001_98800001_AACGA	98750001	H	N	0.024	0.120664	0.0261954	4.50637e-06	Suggestive
Coat colour distribution	13	CHR13_B296_14750001_14850001_AGCAG	14800001	H	N	0.197	0.050827	0.0110422	4.57746e-06	Suggestive
Coat colour distribution	15	CHR15_B1495_74700001_74800001_GCACAG	74750001	H	N	0.032	0.114345	0.0248995	4.81564e-06	Suggestive

## Sheet: Muzzle colour
Approach	Chr1	Marker2	Pos3	Min4	Maj5	MAF6	Beta7	s.e.8	P9	Note10
Continuous variable	18	CHR18_B512_25550001_25650001_AGAAGA	25600001	H	N	0.025	0.594458	0.0863169	1.0008e-11	Associated
Continuous variable	18	CHR18_B277_13800001_13900001_AGGGAG	13850001	H	N	0.028	0.488516	0.0831011	5.61742e-09	Associated
Continuous variable	18	CHR18_B278_13850001_13950001_GAGA	13900001	H	N	0.028	0.471766	0.0823471	1.33251e-08	Associated
Continuous variable	18	CHR18_B454_22650001_22750001_AAGA	22700001	H	N	0.023	0.520705	0.0921319	2.06557e-08	Associated
Continuous variable	10	CHR10_B74_3650001_3750001_AAAA	3700001	H	N	0.025	0.481712	0.0864126	3.18386e-08	Associated
Continuous variable	18	CHR18_B417_20800001_20900001_AAGC	20850001	H	N	0.029	0.436832	0.0807549	7.89724e-08	Associated
Continuous variable	20	CHR20_B1357_67800001_67900001_GGAG	67850001	H	N	0.061	0.302196	0.0562235	9.51578e-08	Associated
Continuous variable	18	CHR18_B481_24000001_24100001_GCAGAGC	24050001	H	N	0.027	0.448802	0.0851555	1.6643e-07	Suggestive
Continuous variable	18	CHR18_B517_25800001_25900001_GGAACGG	25850001	H	N	0.028	0.421772	0.0801596	1.74309e-07	Suggestive
Continuous variable	18	CHR18_B213_10600001_10700001_AAGAA	10650001	H	N	0.038	0.371245	0.0707713	1.89659e-07	Suggestive
Continuous variable	23	CHR23_B863_43100001_43200001_GGGAA	43150001	H	N	0.023	0.448527	0.0855645	1.93419e-07	Suggestive
Continuous variable	18	CHR18_B203_10100001_10200001_CGAAGG	10150001	H	N	0.021	0.517921	0.0994321	2.30324e-07	Suggestive
Continuous variable	10	CHR10_B1860_92950001_93050001_AAGGGG	93000001	H	N	0.023	0.452645	0.0883452	3.58988e-07	Suggestive
Continuous variable	10	CHR10_B1861_93000001_93100001_GGGAAA	93050001	H	N	0.022	0.454117	0.090761	6.63978e-07	Suggestive
Continuous variable	18	CHR18_B148_7350001_7450001_GAAGCGA	7400001	H	N	0.023	0.463787	0.0932748	7.77171e-07	Suggestive
Continuous variable	18	CHR18_B149_7400001_7500001_GACGAA	7450001	H	N	0.023	0.463787	0.0932748	7.77171e-07	Suggestive
Continuous variable	18	CHR18_B232_11550001_11650001_AAGG	11600001	H	N	0.029	0.41021	0.0826713	8.18625e-07	Suggestive
Continuous variable	18	CHR18_B204_10150001_10250001_GGAACA	10200001	H	N	0.022	0.47177	0.0964626	1.16844e-06	Suggestive
Continuous variable	20	CHR20_B1318_65850001_65950001_AGGGAA	65900001	H	N	0.066	0.252358	0.0525482	1.80473e-06	Suggestive
Continuous variable	18	CHR18_B233_11600001_11700001_AGGC	11650001	H	N	0.029	0.393633	0.0819828	1.81356e-06	Suggestive
Continuous variable	20	CHR20_B1347_67300001_67400001_AGCGCGAG	67350001	H	N	0.044	0.308157	0.0646039	2.11378e-06	Suggestive
Continuous variable	20	CHR20_B1348_67350001_67450001_CGAGAG	67400001	H	N	0.044	0.308157	0.0646039	2.11378e-06	Suggestive
Continuous variable	20	CHR20_B1350_67450001_67550001_GAGACA	67500001	H	N	0.044	0.308157	0.0646039	2.11378e-06	Suggestive
Continuous variable	18	CHR18_B465_23200001_23300001_GGAAG	23250001	H	N	0.021	0.460732	0.0973212	2.51365e-06	Suggestive
Continuous variable	23	CHR23_B962_48050001_48150001_AGAAAGC	48100001	H	N	0.022	0.421641	0.0894352	2.76295e-06	Suggestive
Continuous variable	18	CHR18_B200_9950001_10050001_AAGAAG	10000001	H	N	0.026	0.400447	0.0850445	2.84115e-06	Suggestive
Continuous variable	20	CHR20_B1352_67550001_67650001_GCAAG	67600001	H	N	0.05	0.284678	0.0605132	2.90004e-06	Suggestive
Continuous variable	10	CHR10_B75_3700001_3800001_AAAAA	3750001	H	N	0.032	0.358946	0.0765646	3.13485e-06	Suggestive
Continuous variable	19	CHR19_B905_45200001_45300001_AAGAAG	45250001	H	N	0.021	0.451282	0.0966096	3.39905e-06	Suggestive
Continuous variable	8	CHR8_B888_44350001_44450001_GAAAAC	44400001	H	N	0.09	0.223176	0.0479808	3.73537e-06	Suggestive
Continuous variable	20	CHR20_B1356_67750001_67850001_GGAAAGGA	67800001	H	N	0.045	0.292543	0.0633786	4.41978e-06	Suggestive
Continuous variable	22	CHR22_B556_27750001_27850001_AAAA	27800001	H	N	0.027	0.391682	0.085084	4.68389e-06	Suggestive
Gray vs Black	18	CHR18_B187_9300001_9400001_GA	9350001	H	N	0.046	-0.590108	0.101627	2.15603e-08	Associated
Gray vs Black	18	CHR18_B188_9350001_9450001_GAAGGC	9400001	H	N	0.046	-0.590108	0.101627	2.15603e-08	Associated
Gray vs Black	18	CHR18_B133_6600001_6700001_GGAGGGA	6650001	H	N	0.087	-0.371324	0.0691513	1.96124e-07	Suggestive
Gray vs Black	18	CHR18_B257_12800001_12900001_ACAG	12850001	H	N	0.183	-0.286672	0.054543	3.4167e-07	Suggestive
Gray vs Black	12	CHR12_B1617_80800001_80900001_AGAAA	80850001	H	N	0.033	-0.584715	0.11183	3.89811e-07	Suggestive
Gray vs Black	18	CHR18_B261_13000001_13100001_GACGAG	13050001	H	N	0.055	-0.494104	0.0948538	4.28173e-07	Suggestive
Gray vs Black	25	CHR25_B248_12350001_12450001_AGCCGG	12400001	H	N	0.144	-0.29275	0.0578985	8.859e-07	Suggestive
Gray vs Black	18	CHR18_B277_13800001_13900001_AGGGAG	13850001	H	N	0.057	-0.441677	0.0878304	1.00802e-06	Suggestive
Gray vs Black	18	CHR18_B278_13850001_13950001_GAGA	13900001	H	N	0.057	-0.441677	0.0878304	1.00802e-06	Suggestive
Gray vs Black	18	CHR18_B192_9550001_9650001_AGAAAA	9600001	H	N	0.037	-0.590507	0.117669	1.05823e-06	Suggestive
Gray vs Black	18	CHR18_B198_9850001_9950001_GAAAAG	9900001	H	N	0.037	-0.590507	0.117669	1.05823e-06	Suggestive
Gray vs Black	18	CHR18_B199_9900001_10000001_AAGAAG	9950001	H	N	0.037	-0.590507	0.117669	1.05823e-06	Suggestive
Gray vs Black	18	CHR18_B207_10300001_10400001_GGGAGAG	10350001	H	N	0.037	-0.590507	0.117669	1.05823e-06	Suggestive
Gray vs Black	18	CHR18_B215_10700001_10800001_GGGGG	10750001	H	N	0.048	-0.481048	0.096781	1.32302e-06	Suggestive
Gray vs Black	18	CHR18_B145_7200001_7300001_AGGAAA	7250001	H	N	0.059	-0.433559	0.0876726	1.48751e-06	Suggestive
Gray vs Black	14	CHR14_B318_15850001_15950001_GAAAG	15900001	H	N	0.024	-0.626579	0.126775	1.5065e-06	Suggestive
Gray vs Black	18	CHR18_B204_10150001_10250001_GGAACA	10200001	H	N	0.041	-0.546827	0.110738	1.53787e-06	Suggestive
Gray vs Black	4	CHR4_B2234_111650001_111750001_GACGGA	111700001	H	N	0.052	-0.461928	0.0935651	1.54528e-06	Suggestive
Gray vs Black	18	CHR18_B147_7300001_7400001_CAGAAGC	7350001	H	N	0.066	-0.404412	0.0827581	1.94813e-06	Suggestive
Gray vs Black	18	CHR18_B216_10750001_10850001_GGGAGGA	10800001	H	N	0.048	-0.493086	0.101155	2.05963e-06	Suggestive
Gray vs Black	18	CHR18_B135_6700001_6800001_GAGGGACA	6750001	H	N	0.037	-0.544176	0.111706	2.08838e-06	Suggestive
Gray vs Black	14	CHR14_B309_15400001_15500001_AGAC	15450001	H	N	0.07	-0.359305	0.0754028	3.38508e-06	Suggestive
Gray vs Black	18	CHR18_B181_9000001_9100001_GGCAG	9050001	H	N	0.041	-0.52756	0.112625	4.86231e-06	Suggestive
Gray vs Black	10	CHR10_B203_10100001_10200001_AAAGAG	10150001	H	N	0.035	-0.482305	0.102989	4.88767e-06	Suggestive
Pink vs Black	18	CHR18_B512_25550001_25650001_AGAAGA	25600001	H	N	0.025	0.31791	0.042419	1.68152e-13	Associated
Pink vs Black	18	CHR18_B279_13900001_14000001_AGGGG	13950001	H	N	0.021	0.35519	0.0493603	1.37128e-12	Associated
Pink vs Black	18	CHR18_B277_13800001_13900001_AGGGAG	13850001	H	N	0.029	0.27871	0.0400658	7.00514e-12	Associated
Pink vs Black	18	CHR18_B278_13850001_13950001_GAGA	13900001	H	N	0.03	0.268109	0.0396415	2.51767e-11	Associated
Pink vs Black	18	CHR18_B192_9550001_9650001_AGAAAA	9600001	H	N	0.021	0.33118	0.050742	1.1585e-10	Associated
Pink vs Black	18	CHR18_B198_9850001_9950001_GAAAAG	9900001	H	N	0.021	0.33118	0.050742	1.1585e-10	Associated
Pink vs Black	18	CHR18_B207_10300001_10400001_GGGAGAG	10350001	H	N	0.021	0.33118	0.050742	1.1585e-10	Associated
Pink vs Black	18	CHR18_B417_20800001_20900001_AAGC	20850001	H	N	0.029	0.24753	0.03955	6.17121e-10	Associated
Pink vs Black	18	CHR18_B206_10250001_10350001_CACAGGGA	10300001	H	N	0.021	0.310501	0.0498486	7.40369e-10	Associated
Pink vs Black	18	CHR18_B205_10200001_10300001_AACACACA	10250001	H	N	0.021	0.309668	0.0497688	7.71476e-10	Associated
Pink vs Black	10	CHR10_B74_3650001_3750001_AAAA	3700001	H	N	0.022	0.263747	0.0428351	1.14365e-09	Associated
Pink vs Black	18	CHR18_B135_6700001_6800001_GAGGGACA	6750001	H	N	0.021	0.289625	0.0481224	2.62273e-09	Associated
Pink vs Black	18	CHR18_B454_22650001_22750001_AAGA	22700001	H	N	0.023	0.273121	0.045401	2.66578e-09	Associated
Pink vs Black	18	CHR18_B232_11550001_11650001_AAGG	11600001	H	N	0.03	0.241043	0.0401292	2.8127e-09	Associated
Pink vs Black	18	CHR18_B213_10600001_10700001_AAGAA	10650001	H	N	0.038	0.211802	0.0353588	3.10273e-09	Associated
Pink vs Black	18	CHR18_B148_7350001_7450001_GAAGCGA	7400001	H	N	0.025	0.263605	0.0442119	3.65305e-09	Associated
Pink vs Black	18	CHR18_B149_7400001_7500001_GACGAA	7450001	H	N	0.025	0.263605	0.0442119	3.65305e-09	Associated
Pink vs Black	18	CHR18_B203_10100001_10200001_CGAAGG	10150001	H	N	0.022	0.293096	0.0493308	4.12862e-09	Associated
Pink vs Black	18	CHR18_B204_10150001_10250001_GGAACA	10200001	H	N	0.024	0.271557	0.0460141	5.20974e-09	Associated
Pink vs Black	18	CHR18_B200_9950001_10050001_AAGAAG	10000001	H	N	0.025	0.262894	0.0445519	5.23277e-09	Associated
Pink vs Black	18	CHR18_B199_9900001_10000001_AAGAAG	9950001	H	N	0.022	0.287268	0.0488233	5.77705e-09	Associated
Pink vs Black	18	CHR18_B233_11600001_11700001_AGGC	11650001	H	N	0.031	0.232007	0.0397536	7.61448e-09	Associated
Pink vs Black	19	CHR19_B905_45200001_45300001_AAGAAG	45250001	H	N	0.022	0.263391	0.0459233	1.35451e-08	Associated
Pink vs Black	18	CHR18_B133_6600001_6700001_GGAGGGA	6650001	H	N	0.068	0.153242	0.0270988	2.13389e-08	Associated
Pink vs Black	18	CHR18_B188_9350001_9450001_GAAGGC	9400001	H	N	0.037	0.200383	0.0354429	2.14898e-08	Associated
Pink vs Black	15	CHR15_B1652_82550001_82650001_GAAAGGG	82600001	H	N	0.021	0.283197	0.0502685	2.40325e-08	Associated
Pink vs Black	18	CHR18_B517_25800001_25900001_GGAACGG	25850001	H	N	0.026	0.235576	0.0420778	2.92308e-08	Associated
Pink vs Black	18	CHR18_B215_10700001_10800001_GGGGG	10750001	H	N	0.036	0.199528	0.0356849	3.04246e-08	Associated
Pink vs Black	18	CHR18_B216_10750001_10850001_GGGAGGA	10800001	H	N	0.035	0.208163	0.0372606	3.12258e-08	Associated
Pink vs Black	10	CHR10_B1860_92950001_93050001_AAGGGG	93000001	H	N	0.021	0.241729	0.0433506	3.31098e-08	Associated
Pink vs Black	18	CHR18_B187_9300001_9400001_GA	9350001	H	N	0.038	0.195182	0.0351076	3.62963e-08	Associated
Pink vs Black	18	CHR18_B166_8250001_8350001_GAACAGGGG	8300001	H	N	0.021	0.275321	0.050243	5.62411e-08	Associated
Pink vs Black	18	CHR18_B261_13000001_13100001_GACGAG	13050001	H	N	0.044	0.178378	0.0326266	6.02147e-08	Associated
Pink vs Black	2	CHR2_B1400_69950001_70050001_AGGAA	70000001	H	N	0.021	0.230462	0.042529	7.82657e-08	Associated
Pink vs Black	18	CHR18_B153_7600001_7700001_CAGAAGGAA	7650001	H	N	0.022	0.250965	0.0465694	9.19487e-08	Associated
Pink vs Black	15	CHR15_B1657_82800001_82900001_GAGCGAGA	82850001	H	N	0.023	0.252548	0.0469173	9.50724e-08	Associated
Pink vs Black	18	CHR18_B528_26350001_26450001_GGAAGAA	26400001	H	N	0.038	0.183428	0.0342186	1.07192e-07	Associated
Pink vs Black	7	CHR7_B792_39550001_39650001_CAGGG	39600001	H	N	0.068	0.150766	0.0281782	1.1308e-07	Associated
Pink vs Black	18	CHR18_B257_12800001_12900001_ACAG	12850001	H	N	0.156	0.0970363	0.018361	1.60213e-07	Suggestive
Pink vs Black	22	CHR22_B556_27750001_27850001_AAAA	27800001	H	N	0.024	0.233043	0.0442362	1.75043e-07	Suggestive
Pink vs Black	3	CHR3_B882_44050001_44150001_GAAAG	44100001	H	N	0.029	0.209266	0.0400206	2.15088e-07	Suggestive
Pink vs Black	18	CHR18_B195_9700001_9800001_AGACCG	9750001	H	N	0.039	0.1983	0.0379956	2.2656e-07	Suggestive
Pink vs Black	18	CHR18_B481_24000001_24100001_GCAGAGC	24050001	H	N	0.027	0.219961	0.0421977	2.34272e-07	Suggestive
Pink vs Black	15	CHR15_B1658_82850001_82950001_GAGAAGAA	82900001	H	N	0.024	0.239884	0.0462654	2.70608e-07	Suggestive
Pink vs Black	10	CHR10_B75_3700001_3800001_AAAAA	3750001	H	N	0.028	0.199819	0.0391639	4.15045e-07	Suggestive
Pink vs Black	12	CHR12_B1617_80800001_80900001_AGAAA	80850001	H	N	0.021	0.22654	0.0446445	4.78494e-07	Suggestive
Pink vs Black	18	CHR18_B416_20750001_20850001_AGGGAA	20800001	H	N	0.023	0.233307	0.0466886	7.07665e-07	Suggestive
Pink vs Black	19	CHR19_B885_44200001_44300001_GGGG	44250001	H	N	0.021	0.227414	0.0456008	7.44249e-07	Suggestive
Pink vs Black	18	CHR18_B407_20300001_20400001_GAGGA	20350001	H	N	0.024	0.229144	0.0463626	9.30571e-07	Suggestive
Pink vs Black	7	CHR7_B2191_109500001_109600001_AAGAAGAC	109550001	H	N	0.026	0.198081	0.0401433	9.68827e-07	Suggestive
Pink vs Black	8	CHR8_B1598_79850001_79950001_GAGAAG	79900001	H	N	0.027	0.202559	0.0410622	9.75493e-07	Suggestive
Pink vs Black	8	CHR8_B1592_79550001_79650001_GGCGAGG	79600001	H	N	0.027	0.200711	0.040907	1.11251e-06	Suggestive
Pink vs Black	18	CHR18_B282_14050001_14150001_GGCGGGA	14100001	H	N	0.039	0.170074	0.034812	1.23442e-06	Suggestive
Pink vs Black	2	CHR2_B1079_53900001_54000001_AAGTGG	53950001	H	N	0.036	0.171492	0.0352147	1.33301e-06	Suggestive
Pink vs Black	20	CHR20_B1385_69200001_69300001_AGAAGAG	69250001	H	N	0.028	0.195721	0.040221	1.35787e-06	Suggestive
Pink vs Black	18	CHR18_B707_35300001_35400001_GGG	35350001	H	N	0.074	0.124695	0.0256328	1.3678e-06	Suggestive
Pink vs Black	18	CHR18_B178_8850001_8950001_GGGAGA	8900001	H	N	0.05	0.142292	0.0293063	1.43193e-06	Suggestive
Pink vs Black	7	CHR7_B793_39600001_39700001_AGGGGGAC	39650001	H	N	0.07	0.13725	0.0283211	1.49736e-06	Suggestive
Pink vs Black	18	CHR18_B393_19600001_19700001_CGGGAA	19650001	H	N	0.04	0.170731	0.0352695	1.53808e-06	Suggestive
Pink vs Black	28	CHR28_B780_38950001_39050001_AAGAGA	39000001	H	N	0.023	0.227026	0.0469871	1.60797e-06	Suggestive
Pink vs Black	19	CHR19_B663_33100001_33200001_ACGAGA	33150001	H	N	0.021	0.225705	0.0469256	1.78859e-06	Suggestive
Pink vs Black	16	CHR16_B327_16300001_16400001_GAGA	16350001	H	N	0.028	0.188334	0.039236	1.87592e-06	Suggestive
Pink vs Black	18	CHR18_B147_7300001_7400001_CAGAAGC	7350001	H	N	0.055	0.13796	0.02876	1.90434e-06	Suggestive
Pink vs Black	5	CHR5_B2140_106950001_107050001_AAAAGG	107000001	H	N	0.022	0.204592	0.0426825	1.93795e-06	Suggestive
Pink vs Black	1	CHR1_B241_12000001_12100001_ACGG	12050001	H	N	0.042	0.166924	0.0348549	1.97811e-06	Suggestive
Pink vs Black	3	CHR3_B733_36600001_36700001_CAGG	36650001	H	N	0.029	0.186505	0.0390203	2.07055e-06	Suggestive
Pink vs Black	2	CHR2_B83_4100001_4200001_GGAAGA	4150001	H	N	0.022	0.220496	0.04628	2.22959e-06	Suggestive
Pink vs Black	18	CHR18_B182_9050001_9150001_CAGGAC	9100001	H	N	0.028	0.204411	0.0430898	2.46178e-06	Suggestive
Pink vs Black	18	CHR18_B136_6750001_6850001_ACACAAA	6800001	H	N	0.031	0.184853	0.0390015	2.51206e-06	Suggestive
Pink vs Black	11	CHR11_B32_1550001_1650001_GGCCAACCAG	1600001	H	N	0.041	0.15887	0.0335598	2.58182e-06	Suggestive
Pink vs Black	20	CHR20_B347_17300001_17400001_AAAAG	17350001	H	N	0.124	0.0962574	0.020387	2.74012e-06	Suggestive
Pink vs Black	18	CHR18_B422_21050001_21150001_CGAAGGG	21100001	H	N	0.042	0.166347	0.035256	2.78313e-06	Suggestive
Pink vs Black	14	CHR14_B932_46550001_46650001_AGTAAA	46600001	H	N	0.028	0.183709	0.0389383	2.78738e-06	Suggestive
Pink vs Black	18	CHR18_B267_13300001_13400001_AAA	13350001	H	N	0.121	0.094913	0.0201242	2.80882e-06	Suggestive
Pink vs Black	20	CHR20_B319_15900001_16000001_GAGAAAA	15950001	H	N	0.037	0.160671	0.0340689	2.8127e-06	Suggestive
Pink vs Black	3	CHR3_B2358_117850001_117950001_GGGGGAG	117900001	H	N	0.029	0.188891	0.0400942	2.87908e-06	Suggestive
Pink vs Black	10	CHR10_B2014_100650001_100750001_GAAGACG	100700001	H	N	0.024	-0.212863	0.0452929	3.04138e-06	Suggestive
Pink vs Black	3	CHR3_B2316_115750001_115850001_GAAAACCA	115800001	H	N	0.032	0.172923	0.0368038	3.05864e-06	Suggestive
Pink vs Black	18	CHR18_B332_16550001_16650001_AGAAG	16600001	H	N	0.035	0.179208	0.0384039	3.56351e-06	Suggestive
Pink vs Black	18	CHR18_B333_16600001_16700001_GAAGGG	16650001	H	N	0.035	0.179208	0.0384039	3.56351e-06	Suggestive
Pink vs Black	18	CHR18_B475_23700001_23800001_GGGAA	23750001	H	N	0.027	0.193313	0.0414328	3.57513e-06	Suggestive
Pink vs Black	18	CHR18_B177_8800001_8900001_GAGGG	8850001	H	N	0.029	0.186597	0.0399949	3.57813e-06	Suggestive
Pink vs Black	16	CHR16_B645_32200001_32300001_AGAAA	32250001	H	N	0.029	0.179229	0.0384602	3.67135e-06	Suggestive
Pink vs Black	19	CHR19_B91_4500001_4600001_GAGGAA	4550001	H	N	0.027	0.194315	0.0417513	3.77713e-06	Suggestive
Pink vs Black	18	CHR18_B465_23200001_23300001_GGAAG	23250001	H	N	0.021	0.226067	0.0485966	3.8163e-06	Suggestive
Pink vs Black	22	CHR22_B861_43000001_43100001_TGGGGGA	43050001	H	N	0.025	0.190415	0.0409718	3.89732e-06	Suggestive
Pink vs Black	1	CHR1_B248_12350001_12450001_AGGT	12400001	H	N	0.054	0.13511	0.029132	4.07801e-06	Suggestive
Pink vs Black	25	CHR25_B286_14250001_14350001_GGGA	14300001	H	N	0.029	0.181157	0.0392846	4.61874e-06	Suggestive
Pink vs Black	12	CHR12_B789_39400001_39500001_AGGAA	39450001	H	N	0.03	0.171949	0.0373105	4.67989e-06	Suggestive
Pink vs Gray	3	CHR3_B220_10950001_11050001_GGGA	11000001	H	N	0.105	0.163478	0.0310327	1.70845e-07	Suggestive
Pink vs Gray	3	CHR3_B500_24950001_25050001_ACGGG	25000001	H	N	0.291	0.100663	0.0203516	8.95209e-07	Suggestive
Pink vs Gray	3	CHR3_B501_25000001_25100001_GGAGG	25050001	H	N	0.171	0.120552	0.0246314	1.15971e-06	Suggestive
Pink vs Gray	22	CHR22_B370_18450001_18550001_AGAAAA	18500001	H	N	0.077	0.173522	0.0362483	1.96304e-06	Suggestive
Pink vs Gray	3	CHR3_B219_10900001_11000001_GAACGGG	10950001	H	N	0.087	0.160595	0.0338343	2.38884e-06	Suggestive
Pink vs Gray	19	CHR19_B602_30050001_30150001_GAG	30100001	H	N	0.05	0.204912	0.043204	2.43096e-06	Suggestive
Pink vs Gray	22	CHR22_B369_18400001_18500001_AAAGAA	18450001	H	N	0.077	0.168501	0.0358952	3.0705e-06	Suggestive
Pink vs Gray+Black	18	CHR18_B512_25550001_25650001_AGAAGA	25600001	H	N	0.025	0.32061	0.0639367	6.2782e-07	Suggestive
Pink vs Gray+Black	22	CHR22_B369_18400001_18500001_AAAGAA	18450001	H	N	0.08	0.182988	0.0381618	1.87064e-06	Suggestive
Pink vs Gray+Black	22	CHR22_B370_18450001_18550001_AGAAAA	18500001	H	N	0.079	0.182125	0.0385284	2.60108e-06	Suggestive
Pink vs Gray+Black	23	CHR23_B863_43100001_43200001_GGGAA	43150001	H	N	0.023	0.291145	0.0631633	4.55495e-06	Suggestive
Pink vs Gray+Black	18	CHR18_B517_25800001_25900001_GGAACGG	25850001	H	N	0.028	0.270352	0.0587574	4.73525e-06	Suggestive
Pink+Gray vs Black	18	CHR18_B512_25550001_25650001_AGAAGA	25600001	H	N	0.025	0.272245	0.0361052	1.04173e-13	Associated
Pink+Gray vs Black	18	CHR18_B277_13800001_13900001_AGGGAG	13850001	H	N	0.028	0.257834	0.03463	2.06747e-13	Associated
Pink+Gray vs Black	18	CHR18_B278_13850001_13950001_GAGA	13900001	H	N	0.028	0.249494	0.0343097	7.1015e-13	Associated
Pink+Gray vs Black	18	CHR18_B148_7350001_7450001_GAAGCGA	7400001	H	N	0.023	0.251226	0.0389307	1.69726e-10	Associated
Pink+Gray vs Black	18	CHR18_B149_7400001_7500001_GACGAA	7450001	H	N	0.023	0.251226	0.0389307	1.69726e-10	Associated
Pink+Gray vs Black	18	CHR18_B204_10150001_10250001_GGAACA	10200001	H	N	0.022	0.257582	0.0403657	2.67223e-10	Associated
Pink+Gray vs Black	19	CHR19_B905_45200001_45300001_AAGAAG	45250001	H	N	0.021	0.256839	0.0402857	2.77049e-10	Associated
Pink+Gray vs Black	18	CHR18_B133_6600001_6700001_GGAGGGA	6650001	H	N	0.064	0.150228	0.0236797	3.37022e-10	Associated
Pink+Gray vs Black	18	CHR18_B232_11550001_11650001_AAGG	11600001	H	N	0.029	0.217529	0.0347042	5.40566e-10	Associated
Pink+Gray vs Black	18	CHR18_B188_9350001_9450001_GAAGGC	9400001	H	N	0.033	0.197937	0.0316833	6.1429e-10	Associated
Pink+Gray vs Black	18	CHR18_B417_20800001_20900001_AAGC	20850001	H	N	0.029	0.210492	0.0338308	7.18525e-10	Associated
Pink+Gray vs Black	18	CHR18_B187_9300001_9400001_GA	9350001	H	N	0.034	0.193856	0.0314548	1.02997e-09	Associated
Pink+Gray vs Black	18	CHR18_B233_11600001_11700001_AGGC	11650001	H	N	0.029	0.210761	0.0344145	1.30365e-09	Associated
Pink+Gray vs Black	18	CHR18_B215_10700001_10800001_GGGGG	10750001	H	N	0.033	0.191356	0.0316577	2.1057e-09	Associated
Pink+Gray vs Black	18	CHR18_B213_10600001_10700001_AAGAA	10650001	H	N	0.038	0.17791	0.029882	3.61248e-09	Associated
Pink+Gray vs Black	18	CHR18_B454_22650001_22750001_AAGA	22700001	H	N	0.023	0.230338	0.0387111	3.68967e-09	Associated
Pink+Gray vs Black	18	CHR18_B203_10100001_10200001_CGAAGG	10150001	H	N	0.021	0.248888	0.0418543	3.76984e-09	Associated
Pink+Gray vs Black	10	CHR10_B74_3650001_3750001_AAAA	3700001	H	N	0.025	0.214567	0.036365	4.94493e-09	Associated
Pink+Gray vs Black	18	CHR18_B261_13000001_13100001_GACGAG	13050001	H	N	0.04	0.167989	0.0288237	7.53222e-09	Associated
Pink+Gray vs Black	3	CHR3_B882_44050001_44150001_GAAAG	44100001	H	N	0.027	0.20318	0.0348746	7.62629e-09	Associated
Pink+Gray vs Black	18	CHR18_B216_10750001_10850001_GGGAGGA	10800001	H	N	0.032	0.189066	0.0326065	8.94655e-09	Associated
Pink+Gray vs Black	18	CHR18_B257_12800001_12900001_ACAG	12850001	H	N	0.151	0.0913654	0.016107	1.83805e-08	Associated
Pink+Gray vs Black	7	CHR7_B792_39550001_39650001_CAGGG	39600001	H	N	0.067	0.135839	0.0239998	1.97147e-08	Associated
Pink+Gray vs Black	10	CHR10_B1860_92950001_93050001_AAGGGG	93000001	H	N	0.023	0.209423	0.0371222	2.18888e-08	Associated
Pink+Gray vs Black	15	CHR15_B1657_82800001_82900001_GAGCGAGA	82850001	H	N	0.025	0.218579	0.0390089	2.71159e-08	Associated
Pink+Gray vs Black	18	CHR18_B528_26350001_26450001_GGAAGAA	26400001	H	N	0.036	0.164313	0.0293645	2.83074e-08	Associated
Pink+Gray vs Black	18	CHR18_B195_9700001_9800001_AGACCG	9750001	H	N	0.037	0.182172	0.032755	3.42072e-08	Associated
Pink+Gray vs Black	4	CHR4_B2234_111650001_111750001_GACGGA	111700001	H	N	0.031	0.177135	0.0325078	6.36398e-08	Associated
Pink+Gray vs Black	15	CHR15_B1658_82850001_82950001_GAGAAGAA	82900001	H	N	0.025	0.209867	0.0385754	6.66945e-08	Associated
Pink+Gray vs Black	18	CHR18_B416_20750001_20850001_AGGGAA	20800001	H	N	0.022	0.219524	0.0403956	6.89399e-08	Associated
Pink+Gray vs Black	7	CHR7_B793_39600001_39700001_AGGGGGAC	39650001	H	N	0.068	0.127283	0.0242579	1.88285e-07	Suggestive
Pink+Gray vs Black	18	CHR18_B147_7300001_7400001_CAGAAGC	7350001	H	N	0.051	0.132788	0.0254348	2.16331e-07	Suggestive
Pink+Gray vs Black	18	CHR18_B481_24000001_24100001_GCAGAGC	24050001	H	N	0.027	0.186177	0.0358653	2.52816e-07	Suggestive
Pink+Gray vs Black	15	CHR15_B1652_82550001_82650001_GAAAGGG	82600001	H	N	0.024	0.209984	0.0404857	2.58662e-07	Suggestive
Pink+Gray vs Black	18	CHR18_B332_16550001_16650001_AGAAG	16600001	H	N	0.033	0.173381	0.0337137	3.25078e-07	Suggestive
Pink+Gray vs Black	18	CHR18_B333_16600001_16700001_GAAGGG	16650001	H	N	0.033	0.173381	0.0337137	3.25078e-07	Suggestive
Pink+Gray vs Black	18	CHR18_B707_35300001_35400001_GGG	35350001	H	N	0.071	0.113457	0.0220863	3.34986e-07	Suggestive
Pink+Gray vs Black	20	CHR20_B1355_67700001_67800001_AACGCGGAAA	67750001	H	N	0.045	0.138215	0.0269163	3.38397e-07	Suggestive
Pink+Gray vs Black	10	CHR10_B1861_93000001_93100001_GGGAAA	93050001	H	N	0.022	0.194834	0.0382679	4.24034e-07	Suggestive
Pink+Gray vs Black	3	CHR3_B733_36600001_36700001_CAGG	36650001	H	N	0.029	0.168007	0.0330547	4.43244e-07	Suggestive
Pink+Gray vs Black	14	CHR14_B309_15400001_15500001_AGAC	15450001	H	N	0.046	0.132705	0.0261701	4.70935e-07	Suggestive
Pink+Gray vs Black	18	CHR18_B181_9000001_9100001_GGCAG	9050001	H	N	0.025	0.196104	0.0390001	5.85297e-07	Suggestive
Pink+Gray vs Black	11	CHR11_B456_22750001_22850001_GAAAGGAGA	22800001	H	N	0.025	0.175089	0.0348271	5.87987e-07	Suggestive
Pink+Gray vs Black	20	CHR20_B1353_67600001_67700001_AAGAGGA	67650001	H	N	0.045	0.13463	0.0267942	5.96449e-07	Suggestive
Pink+Gray vs Black	20	CHR20_B1354_67650001_67750001_AGGAAACGC	67700001	H	N	0.045	0.13463	0.0267942	5.96449e-07	Suggestive
Pink+Gray vs Black	2	CHR2_B83_4100001_4200001_GGAAGA	4150001	H	N	0.023	0.201601	0.0402154	6.32479e-07	Suggestive
Pink+Gray vs Black	18	CHR18_B282_14050001_14150001_GGCGGGA	14100001	H	N	0.037	0.148593	0.0296959	6.62713e-07	Suggestive
Pink+Gray vs Black	18	CHR18_B1095_54700001_54800001_AAAG	54750001	H	N	0.067	0.117909	0.0237073	7.72313e-07	Suggestive
Pink+Gray vs Black	18	CHR18_B154_7650001_7750001_AGGAAA	7700001	H	N	0.058	0.12143	0.0245889	9.21269e-07	Suggestive
Pink+Gray vs Black	18	CHR18_B182_9050001_9150001_CAGGAC	9100001	H	N	0.028	0.179233	0.0365038	1.06163e-06	Suggestive
Pink+Gray vs Black	25	CHR25_B286_14250001_14350001_GGGA	14300001	H	N	0.03	0.165761	0.0337888	1.08405e-06	Suggestive
Pink+Gray vs Black	25	CHR25_B248_12350001_12450001_AGCCGG	12400001	H	N	0.128	0.0823889	0.016801	1.09487e-06	Suggestive
Pink+Gray vs Black	3	CHR3_B2358_117850001_117950001_GGGGGAG	117900001	H	N	0.029	0.164194	0.0335605	1.15812e-06	Suggestive
Pink+Gray vs Black	2	CHR2_B1079_53900001_54000001_AAGTGG	53950001	H	N	0.038	0.14464	0.0296381	1.23096e-06	Suggestive
Pink+Gray vs Black	18	CHR18_B267_13300001_13400001_AAA	13350001	H	N	0.119	0.0843263	0.0173065	1.27867e-06	Suggestive
Pink+Gray vs Black	18	CHR18_B177_8800001_8900001_GAGGG	8850001	H	N	0.028	0.167154	0.0344546	1.41893e-06	Suggestive
Pink+Gray vs Black	18	CHR18_B200_9950001_10050001_AAGAAG	10000001	H	N	0.026	0.174008	0.0358955	1.44584e-06	Suggestive
Pink+Gray vs Black	18	CHR18_B178_8850001_8950001_GGGAGA	8900001	H	N	0.051	0.120965	0.0249552	1.44826e-06	Suggestive
Pink+Gray vs Black	28	CHR28_B780_38950001_39050001_AAGAGA	39000001	H	N	0.023	0.196513	0.0406358	1.53122e-06	Suggestive
Pink+Gray vs Black	7	CHR7_B2191_109500001_109600001_AAGAAGAC	109550001	H	N	0.026	0.169616	0.03511	1.56902e-06	Suggestive
Pink+Gray vs Black	18	CHR18_B1094_54650001_54750001_CCCCAAAG	54700001	H	N	0.062	0.120194	0.024935	1.6536e-06	Suggestive
Pink+Gray vs Black	22	CHR22_B861_43000001_43100001_TGGGGGA	43050001	H	N	0.025	0.169762	0.0355062	2.00134e-06	Suggestive
Pink+Gray vs Black	2	CHR2_B1400_69950001_70050001_AGGAA	70000001	H	N	0.024	0.169766	0.0355974	2.1227e-06	Suggestive
Pink+Gray vs Black	1	CHR1_B365_18200001_18300001_GGAAG	18250001	H	N	0.038	0.13991	0.0293675	2.17444e-06	Suggestive
Pink+Gray vs Black	8	CHR8_B1598_79850001_79950001_GAGAAG	79900001	H	N	0.028	0.169445	0.0355891	2.20595e-06	Suggestive
Pink+Gray vs Black	4	CHR4_B64_3150001_3250001_GCAGCGG	3200001	H	N	0.021	0.181047	0.0381423	2.36674e-06	Suggestive
Pink+Gray vs Black	1	CHR1_B195_9700001_9800001_AAAAA	9750001	H	N	0.032	0.150931	0.0318579	2.47164e-06	Suggestive
Pink+Gray vs Black	18	CHR18_B119_5900001_6000001_AAACCC	5950001	H	N	0.033	0.149014	0.0315196	2.59337e-06	Suggestive
Pink+Gray vs Black	18	CHR18_B136_6750001_6850001_ACACAAA	6800001	H	N	0.03	0.158497	0.03354	2.61913e-06	Suggestive
Pink+Gray vs Black	7	CHR7_B540_26950001_27050001_GAGAA	27000001	H	N	0.029	0.16387	0.0346801	2.62456e-06	Suggestive
Pink+Gray vs Black	18	CHR18_B687_34300001_34400001_AAAAAG	34350001	H	N	0.022	0.182332	0.0386094	2.65883e-06	Suggestive
Pink+Gray vs Black	18	CHR18_B688_34350001_34450001_AAAGC	34400001	H	N	0.022	0.182332	0.0386094	2.65883e-06	Suggestive
Pink+Gray vs Black	12	CHR12_B696_34750001_34850001_GAAAAGGAAA	34800001	H	N	0.022	0.180404	0.0382682	2.76669e-06	Suggestive
Pink+Gray vs Black	17	CHR17_B505_25200001_25300001_GAAGAAG	25250001	H	N	0.024	0.180504	0.0383374	2.84613e-06	Suggestive
Pink+Gray vs Black	8	CHR8_B1592_79550001_79650001_GGCGAGG	79600001	H	N	0.028	0.166325	0.0354162	3.01486e-06	Suggestive
Pink+Gray vs Black	18	CHR18_B475_23700001_23800001_GGGAA	23750001	H	N	0.027	0.167265	0.0356216	3.02503e-06	Suggestive
Pink+Gray vs Black	18	CHR18_B465_23200001_23300001_GGAAG	23250001	H	N	0.021	0.192553	0.0410237	3.05251e-06	Suggestive
Pink+Gray vs Black	12	CHR12_B789_39400001_39500001_AGGAA	39450001	H	N	0.03	0.149524	0.0320073	3.39296e-06	Suggestive
Pink+Gray vs Black	4	CHR4_B2233_111600001_111700001_GAAGA	111650001	H	N	0.04	0.133914	0.0287428	3.60119e-06	Suggestive
Pink+Gray vs Black	18	CHR18_B393_19600001_19700001_CGGGAA	19650001	H	N	0.039	0.141428	0.0303793	3.6643e-06	Suggestive
Pink+Gray vs Black	18	CHR18_B407_20300001_20400001_GAGGA	20350001	H	N	0.023	0.181326	0.0389699	3.70661e-06	Suggestive
Pink+Gray vs Black	18	CHR18_B522_26050001_26150001_GAGGA	26100001	H	N	0.039	0.138138	0.0297072	3.7597e-06	Suggestive
Pink+Gray vs Black	19	CHR19_B91_4500001_4600001_GAGGAA	4550001	H	N	0.027	0.164207	0.0353286	3.79543e-06	Suggestive
Pink+Gray vs Black	8	CHR8_B714_35650001_35750001_GAGG	35700001	H	N	0.056	0.121767	0.0262489	3.96187e-06	Suggestive
Pink+Gray vs Black	10	CHR10_B1858_92850001_92950001_ACGAA	92900001	H	N	0.021	0.184733	0.0398566	4.03767e-06	Suggestive
Pink+Gray vs Black	21	CHR21_B1057_52800001_52900001_AAAA	52850001	H	N	0.026	0.162925	0.0352055	4.17588e-06	Suggestive
Pink+Gray vs Black	18	CHR18_B179_8900001_9000001_AGAGA	8950001	H	N	0.048	0.120899	0.0262001	4.44768e-06	Suggestive
Pink+Gray vs Black	18	CHR18_B275_13700001_13800001_GGG	13750001	N	H	0.198	0.0672204	0.0145807	4.53768e-06	Suggestive
Pink+Gray vs Black	20	CHR20_B1385_69200001_69300001_AGAAGAG	69250001	H	N	0.029	0.154193	0.0335017	4.70465e-06	Suggestive
Pink+Gray vs Black	15	CHR15_B1660_82950001_83050001_GGGAAGGG	83000001	H	N	0.059	0.115373	0.025089	4.79396e-06	Suggestive

## Sheet: Stature
Approach	Chr1	Marker2	Pos3	Min4	Maj5	MAF6	Beta7	s.e.8	P9	Note10
Stature	6	CHR6_B745_37200001_37300001_GGGCCGGGAAGAAAATGGG	37250001	N	H	0.234	-1.31078	0.200439	8.98996e-11	Associated
Stature	6	CHR6_B744_37150001_37250001_AGGAGCAGCAGGCAGGGGAAGGGGCCGAGGGCCGGGAAG	37200001	N	H	0.262	-1.10987	0.171675	1.45241e-10	Associated
Stature	6	CHR6_B746_37250001_37350001_AAAATGGGGAAAAGAAAAGAACCAAG	37300001	N	H	0.231	-1.3121	0.205192	2.27457e-10	Associated
Stature	6	CHR6_B753_37600001_37700001_AAGGGGGAAGAGC	37650001	N	H	0.227	-1.32963	0.209838	3.27988e-10	Associated
Stature	6	CHR6_B749_37400001_37500001_CGGGCGGAGAAGCGAGCGAG	37450001	N	H	0.224	-1.33821	0.213561	5.09039e-10	Associated
Stature	6	CHR6_B750_37450001_37550001_GCGAGCGAGGGCCAAA	37500001	N	H	0.225	-1.3196	0.212107	6.72049e-10	Associated
Stature	6	CHR6_B755_37700001_37800001_GCGGGCGAAGAGACAAAGGAA	37750001	N	H	0.275	-1.02096	0.169775	2.38179e-09	Associated
Stature	6	CHR6_B756_37750001_37850001_AAGAGACAAAGGAAAGAAGAGGAAGGGACAAGA	37800001	N	H	0.279	-0.990503	0.165825	3.03307e-09	Associated
Stature	6	CHR6_B754_37650001_37750001_GGGGAAGAGCGCGGGCG	37700001	N	H	0.235	-1.17799	0.202181	7.20607e-09	Associated
Stature	6	CHR6_B758_37850001_37950001_AAAGGAAAAGAGGGGGACG	37900001	N	H	0.242	-1.14316	0.197984	9.76904e-09	Associated
Stature	6	CHR6_B759_37900001_38000001_AAGGAAAAGAGGGGGACGAGAAAAGACAAAAG	37950001	N	H	0.239	-1.13338	0.198367	1.38354e-08	Associated
Stature	6	CHR6_B743_37100001_37200001_AAGGAAAAAAAAGAGCAAGGAGCAGCAGGCAGGGGAAGGGGCCGA	37150001	N	H	0.267	-1.08702	0.191856	1.81662e-08	Associated
Stature	6	CHR6_B742_37050001_37150001_GGAGAAGGAAAAAAAAGAGCA	37100001	N	H	0.267	-1.08702	0.191856	1.81662e-08	Associated
Stature	6	CHR6_B797_39800001_39900001_GGGGGA	39850001	H	N	0.121	-1.34954	0.252853	1.12065e-07	Associated
Stature	6	CHR6_B798_39850001_39950001_GGGGAAAAA	39900001	H	N	0.121	-1.34954	0.252853	1.12065e-07	Associated
Stature	6	CHR6_B790_39450001_39550001_AAAAG	39500001	H	N	0.093	-1.51358	0.284846	1.27222e-07	Suggestive
Stature	16	CHR16_B526_26250001_26350001_AGAAGAAA	26300001	H	N	0.028	2.53628	0.478881	1.39669e-07	Suggestive
Stature	6	CHR6_B750_37450001_37550001_GCGGGAGAAAGAAGGC	37500001	H	N	0.074	-1.74586	0.332724	1.81434e-07	Suggestive
Stature	6	CHR6_B751_37500001_37600001_AGAAGGCAAACAAAA	37550001	H	N	0.073	-1.72547	0.334787	2.96464e-07	Suggestive
Stature	6	CHR6_B752_37550001_37650001_AAACAAAACGA	37600001	H	N	0.073	-1.72547	0.334787	2.96464e-07	Suggestive
Stature	6	CHR6_B741_37000001_37100001_GAAGCGAGGAAAGGAG	37050001	N	H	0.297	-0.943089	0.186964	5.22968e-07	Suggestive
Stature	6	CHR6_B671_33500001_33600001_AAAAGA	33550001	H	N	0.09	-1.49031	0.299892	7.65119e-07	Suggestive
Stature	6	CHR6_B734_36650001_36750001_GGAAAAGGAGGG	36700001	H	N	0.149	-1.19323	0.242171	9.46583e-07	Suggestive
Stature	6	CHR6_B747_37300001_37400001_GAAAAGAAAAGAACCAAGAGGAAGAAAAAGAC	37350001	N	H	0.196	-1.06154	0.218632	1.35436e-06	Suggestive
Stature	6	CHR6_B748_37350001_37450001_AGGAAGAAAAAGACCGGGCGGAGAA	37400001	N	H	0.196	-1.06154	0.218632	1.35436e-06	Suggestive
Stature	16	CHR16_B525_26200001_26300001_CAGAA	26250001	H	N	0.05	1.74206	0.373242	3.38139e-06	Suggestive
Stature	3	CHR3_B2118_105850001_105950001_AAAAA	105900001	H	N	0.065	-1.6372	0.355555	4.55613e-06	Suggestive
Stature	3	CHR3_B2119_105900001_106000001_AAAAA	105950001	H	N	0.065	-1.6372	0.355555	4.55613e-06	Suggestive
Stature	6	CHR6_B707_35300001_35400001_GAG	35350001	N	H	0.347	-0.836952	0.182007	4.69068e-06	Suggestive
Stature	6	CHR6_B711_35500001_35600001_AGACAAAGAA	35550001	H	N	0.069	-1.55289	0.338688	4.99733e-06	Suggestive

## Sheet: Supernumerary teats
Approach	Chr1	Marker2	Pos3	Min4	Maj5	MAF6	Beta7	s.e.8	P9	Note10
No. of supernumerary teats	10	CHR10_B652_32550001_32650001_AAGGAA	32600001	H	N	0.04	0.445492	0.0851286	1.99203e-07	Suggestive
No. of supernumerary teats	29	CHR29_B675_33700001_33800001_AAGAAAG	33750001	H	N	0.032	0.507146	0.0978718	2.61061e-07	Suggestive
No. of supernumerary teats	29	CHR29_B588_29350001_29450001_AGAGAA	29400001	H	N	0.025	0.597118	0.117972	4.8672e-07	Suggestive
No. of supernumerary teats	29	CHR29_B674_33650001_33750001_CGAAGA	33700001	H	N	0.031	0.506232	0.100663	5.74835e-07	Suggestive
No. of supernumerary teats	17	CHR17_B1209_60400001_60500001_GAAAA	60450001	H	N	0.379	0.170031	0.0342083	7.73376e-07	Suggestive
No. of supernumerary teats	10	CHR10_B629_31400001_31500001_GAAAAAA	31450001	H	N	0.04	0.424678	0.0858787	8.78704e-07	Suggestive
No. of supernumerary teats	29	CHR29_B600_29950001_30050001_CGCAAAA	30000001	H	N	0.025	0.57621	0.117641	1.11185e-06	Suggestive
No. of supernumerary teats	3	CHR3_B1042_52050001_52150001_AACGGAAACGAGCGGGCAAAACGGGCCGA	52100001	H	N	0.027	0.501306	0.102963	1.28565e-06	Suggestive
No. of supernumerary teats	3	CHR3_B1043_52100001_52200001_GCGGGCAAAACGGGCCGAGAAAAACGAGAGGAG	52150001	H	N	0.027	0.501306	0.102963	1.28565e-06	Suggestive
No. of supernumerary teats	3	CHR3_B901_45000001_45100001_GGAG	45050001	H	N	0.029	0.472627	0.0972001	1.3269e-06	Suggestive
No. of supernumerary teats	3	CHR3_B1045_52200001_52300001_GGAGAGGGGAGGAAGCAGCAAAAAGAAAGGGGAGAGGG	52250001	H	N	0.028	0.491194	0.101073	1.34424e-06	Suggestive
No. of supernumerary teats	29	CHR29_B666_33250001_33350001_GAGAGG	33300001	H	N	0.026	0.553961	0.114404	1.46668e-06	Suggestive
No. of supernumerary teats	29	CHR29_B667_33300001_33400001_GAGG	33350001	H	N	0.026	0.553961	0.114404	1.46668e-06	Suggestive
No. of supernumerary teats	3	CHR3_B950_47450001_47550001_GAAGGAAGA	47500001	H	N	0.027	0.501796	0.103649	1.47256e-06	Suggestive
No. of supernumerary teats	29	CHR29_B590_29450001_29550001_GAGCGAG	29500001	H	N	0.025	0.568077	0.119694	2.34505e-06	Suggestive
No. of supernumerary teats	29	CHR29_B591_29500001_29600001_GCGAGGAGG	29550001	H	N	0.025	0.568077	0.119694	2.34505e-06	Suggestive
Presence/absence of supernumerary teats	7	CHR7_B294_14650001_14750001_AGAG	14700001	H	N	0.036	0.260307	0.0551764	2.6893e-06	Suggestive
Presence/absence of supernumerary teats	17	CHR17_B170_8450001_8550001_GGAACAG	8500001	H	N	0.094	-0.175864	0.0373047	2.73454e-06	Suggestive
Presence/absence of supernumerary teats	10	CHR10_B652_32550001_32650001_AAGGAA	32600001	H	N	0.04	0.254713	0.0550119	4.08614e-06	Suggestive

## Sheet: Teat length
Approach	Chr1	Marker2	Pos3	Min4	Maj5	MAF6	Beta7	s.e.8	P9	Note10
Teat length	8	CHR8_B2143_107100001_107200001_AGGAAG	107150001	H	N	0.097	0.433683	0.0874391	8.02566e-07	Suggestive
Teat length	8	CHR8_B2186_109250001_109350001_GC	109300001	H	N	0.055	0.53146	0.108462	1.08394e-06	Suggestive
Teat length	8	CHR8_B2146_107250001_107350001_AAGAA	107300001	H	N	0.09	0.443412	0.092088	1.65075e-06	Suggestive
Teat length	2	CHR2_B1384_69150001_69250001_CCCAG	69200001	N	H	0.487	0.258571	0.0541693	2.02471e-06	Suggestive
Teat length	8	CHR8_B2147_107300001_107400001_AAGCC	107350001	H	N	0.089	0.43926	0.0922683	2.15408e-06	Suggestive
Teat length	8	CHR8_B2141_107000001_107100001_GACAGGA	107050001	H	N	0.14	0.362428	0.0762028	2.20272e-06	Suggestive
Teat length	8	CHR8_B2144_107150001_107250001_AAGAAAGAG	107200001	H	N	0.076	0.472651	0.100343	2.74879e-06	Suggestive
Teat length	30	CHR30_B369_18400001_18500001_ACAACGAC	18450001	H	N	0.178	0.370597	0.0794215	3.39774e-06	Suggestive
Teat length	8	CHR8_B2140_106950001_107050001_AGGCGACA	107000001	H	N	0.137	0.363006	0.0779419	3.5439e-06	Suggestive
Teat length	8	CHR8_B2150_107450001_107550001_GGGAGA	107500001	H	N	0.078	0.464171	0.100298	4.07746e-06	Suggestive
Teat length	2	CHR2_B1386_69250001_69350001_GG	69300001	H	N	0.351	-0.256633	0.05567	4.44108e-06	Suggestive
